# Supplementary material for: Characterization of the Esi3/RCI2/PMP3 gene family in the Triticeae
Source: BMC Genomics. 2018 Dec 11;19:898. doi: 10.1186/s12864-018-5311-8 (PMC6288971; doi:10.1186/s12864-018-5311-8)
Supplement: Supplementary file 1 — Table S1. Esi3/RCI2/PMP3 identifiers from Ensembl Plants and amino acid sequence comparison with current annotations of Triticum aestivum. (XLSX 11 kb) [file 12864_2018_5311_MOESM1_ESM.xlsx]

## Sheet: Sheet1
Table S1: Comparison between Esi3/RCI2/PMP3 amino acid sequence and annotations of Triticum aestivum
Gene	Ensembl Plantsa Identifier	Comparison of NCBI's Translation to Ensembl Plants	Same Protein Translationb	Differences Between Translations
Esi3-1-A	TraesCS4A01G107100.1		Yes
Esi3-1-B	TraesCS4B01G197300.1		Yes
Esi3-1-D	TraesCS4D01G19770.1		Yes
Esi3-2-A	TraesCS4A01G107000.1		Yes
Esi3-2-D	TraesCS4D01G197800.1		Yes
Esi3-3-A	TraesCS5A01G360000.1		Yes
Esi3-3-B	TraesCS5B01G362500.1		Yes
Esi3-3-D	TraesCS5D01G369400.1		Yes
Esi3-4-A	TraesCS1A01G082500.2		Yes
Esi3-4-B	TraesCS1B01G100100.1		Yes
Esi3-4-D	TraesCS1D01G083900.1		Yes
Esi3-5-A	TraesCS2A01G152000.1		Yes
Esi3-5-B	TraesCS2B01G177100.1		Yes
Esi3-5-D	TraesCS2D01G157100.1		Yes
Esi3-6-A	TraesCS7A01G504000.1		Yes
Esi3-6-B	TraesCS7B01G411100.1	Coverage 100%; 99% Identity	No	Ensembl Plants has conserved amino acid change at position 47
Esi3-6-D	TraesCS7D01G491100.1	Coverage 100%; 97% Identity	No	Two conserved amino acid differences at positions 43 and 70
Esi3-7-A	TraesCS7A01G149300.1		Yes
Esi3-7-B	TraesCS7B01G053000.1	Coverage 41%, 100% Identity	No	Ensembl Plants has long N-terminal extension
Esi3-7-D	TraesCS7D01G150900.1		Yes
Esi3-8-A	TraesCS1A01G062000.1		Yes
Esi3-8-B	TraesCS1B01G080300.1		Yes
Esi3-8-D	TraesCS1D01G062900.1		Yes
Esi3-9-A	TraesCS2A01G582800.1		Yes
Esi3-9-B	TraesCS2B01G603700.1		Yes
Esi3-9-D	TraesCS2D01G597300.1		Yes
Esi3-10-A	Not Annotated	No predicted protein	N/A	Sequence with highest identity not annotated on Ensembl Plants
Esi3-10-B	TraesCS5B01G362400.1		Yes
Esi3-10-D	TraesCS5D01G369300.1	Coverage 100%; 81% Identity	No	Multiple mismatches from amino acids 15-31
a [23] Ensembl Plants database http://plants.ensembl.org/index.html
b Protein coding comparison between NCBI sequences and Ensembl Plants sequences
