# Supplementary material for: Characterization of the Esi3/RCI2/PMP3 gene family in the Triticeae
Source: BMC Genomics. 2018 Dec 11;19:898. doi: 10.1186/s12864-018-5311-8 (PMC6288971; doi:10.1186/s12864-018-5311-8)
Supplement: Supplementary file 2 — Table S2. Sequence identity matrix for nucleic acid and amino acid sequences among members of the Esi3/RCI2/PMP3 gene family in Triticum aestivum. (XLSX 18 kb) [file 12864_2018_5311_MOESM2_ESM.xlsx]

## Sheet: nt truncated
		Table S2: Nucleic acid and amino acid sequence identity among members of the Esi3/RCI2/PMP3 gene family in Triticum aestivum
		Nucleic Acid Sequence
		Amino Acid Sequence	Esi3-1-A	Esi3-1-B	Esi3-1-D	Esi3-2-A	Esi3-2-D	Esi3-3-A	Esi3-3-B	Esi3-3-D	Esi3-4-A	Esi3-4-B	Esi3-4-D	Esi3-5-A	Esi3-5-B	Esi3-5-D	Esi3-6-A	Esi3-6-B	Esi3-6-D	Esi3-7-A	Esi3-7-B	Esi3-7-D	Esi3-8-A	Esi3-8-B	Esi3-8-D	Esi3-9-A	Esi3-9-B	Esi3-9-D	Esi3-10-A	Esi3-10-B	Esi3-10-D	Amino Acid Sequence
		Esi3-1-A	100	100	99.31	92.41	91.72	76.55	76.55	77.93	71.03	71.03	72.41	66.21	66.21	66.21	67.59	66.21	66.21	67.59	68.28	66.9	76.55	75.86	75.86	66.9	68.97	67.59	76.55	77.93	78.62	Esi3-1-A
		Esi3-1-B	100	100	99.31	92.41	91.72	76.55	76.55	77.93	71.03	71.03	72.41	66.21	66.21	66.21	67.59	66.21	66.21	67.59	68.28	66.9	76.55	75.86	75.86	66.9	68.97	67.59	76.55	77.93	78.62	Esi3-1-B
		Esi3-1-D	100	100	100	93.1	92.41	75.86	75.86	77.24	70.34	70.34	71.72	66.21	66.21	66.21	66.9	65.52	66.9	66.9	67.59	66.21	75.86	75.17	75.17	66.9	68.97	67.59	75.86	77.24	77.93	Esi3-1-D
		Esi3-2-A	89.58	89.58	89.58	100	98.62	77.24	76.55	77.24	72.41	72.41	72.41	68.97	68.97	68.97	66.21	64.83	66.21	66.9	67.59	66.21	77.93	77.24	77.24	64.83	65.52	64.14	76.55	77.24	78.62	Esi3-2-A
		Esi3-2-D	89.58	89.58	89.58	100	100	76.55	77.24	77.93	72.41	72.41	72.41	68.97	68.97	68.97	66.21	64.83	66.21	67.59	68.28	66.9	78.62	77.93	77.93	64.83	65.52	64.14	77.24	77.93	79.31	Esi3-2-D
		Esi3-3-A	75	75	75	77.08	77.08	100	97.32	97.32	77.93	77.93	75.86	78.62	78.62	78.62	78.52	78.52	77.85	79.87	78.52	80.54	85.52	86.9	86.9	67.59	68.97	67.59	93.96	92.62	93.29	Esi3-3-A
		Esi3-3-B	77.08	77.08	77.08	79.17	79.17	97.96	100	98.66	76.55	76.55	74.48	78.62	78.62	78.62	79.19	79.19	78.52	81.21	79.87	81.88	85.52	86.9	86.9	68.97	68.97	68.97	93.96	93.96	93.29	Esi3-3-B
		Esi3-3-D	79.17	79.17	79.17	79.17	79.17	95.92	97.96	100	77.24	77.24	75.17	79.31	79.31	79.31	80.54	80.54	79.87	82.55	81.21	83.22	85.52	86.9	86.9	68.97	70.34	68.97	95.3	95.3	94.63	Esi3-3-D
		Esi3-4-A	68.75	68.75	68.75	70.83	70.83	70.83	68.75	68.75	100	100	97.24	88.28	88.28	88.28	72.41	71.72	71.03	73.79	73.79	73.1	74.48	74.48	74.48	73.1	74.48	73.1	77.93	76.55	77.24	Esi3-4-A
		Esi3-4-B	68.75	68.75	68.75	70.83	70.83	70.83	68.75	68.75	100	100	97.24	88.28	88.28	88.28	72.41	71.72	71.03	73.79	73.79	73.1	74.48	74.48	74.48	73.1	74.48	73.1	77.93	76.55	77.24	Esi3-4-B
		Esi3-4-D	68.75	68.75	68.75	70.83	70.83	70.83	68.75	68.75	100	100	100	86.21	86.21	86.21	72.41	71.72	71.03	71.72	71.72	71.03	72.41	72.41	72.41	73.79	75.17	73.79	75.86	74.48	76.55	Esi3-4-D
		Esi3-5-A	64.58	64.58	64.58	64.58	64.58	60.42	62.5	62.5	83.33	83.33	83.33	100	100	100	73.79	73.1	73.1	75.17	73.79	74.48	73.79	75.17	75.17	75.17	76.55	75.17	80	78.62	79.31	Esi3-5-A
		Esi3-5-B	64.58	64.58	64.58	64.58	64.58	60.42	62.5	62.5	83.33	83.33	83.33	100	100	100	73.79	73.1	73.1	75.17	73.79	74.48	73.79	75.17	75.17	75.17	76.55	75.17	80	78.62	79.31	Esi3-5-B
		Esi3-5-D	64.58	64.58	64.58	64.58	64.58	60.42	62.5	62.5	83.33	83.33	83.33	100	100	100	73.79	73.1	73.1	75.17	73.79	74.48	73.79	75.17	75.17	75.17	76.55	75.17	80	78.62	79.31	Esi3-5-D
		Esi3-6-A	62.5	62.5	62.5	60.42	60.42	65.31	67.35	69.39	58.33	58.33	58.33	58.33	58.33	58.33	100	98.67	98.67	74.5	73.15	73.83	71.03	73.79	73.79	64.83	65.52	64.14	77.18	77.18	77.18	Esi3-6-A
		Esi3-6-B	58.33	58.33	58.33	58.33	58.33	63.27	65.31	67.35	56.25	56.25	56.25	56.25	56.25	56.25	95.92	100	98.67	73.83	72.48	73.83	71.72	74.48	74.48	64.14	64.83	63.45	77.18	77.18	77.18	Esi3-6-B
		Esi3-6-D	58.33	58.33	58.33	58.33	58.33	63.27	65.31	67.35	56.25	56.25	56.25	56.25	56.25	56.25	95.92	100	100	73.15	71.81	73.15	70.34	73.1	73.1	64.14	64.83	63.45	76.51	76.51	76.51	Esi3-6-D
		Esi3-7-A	58.33	58.33	58.33	56.25	56.25	65.31	65.31	67.35	58.33	58.33	58.33	54.17	54.17	54.17	61.22	59.18	59.18	100	98.66	99.33	75.17	76.55	75.86	62.76	64.14	62.76	80.54	80.54	79.87	Esi3-7-A
		Esi3-7-B	58.33	58.33	58.33	56.25	56.25	65.31	65.31	67.35	58.33	58.33	58.33	54.17	54.17	54.17	61.22	59.18	59.18	100	100	97.99	75.17	75.17	74.48	64.14	65.52	64.14	79.19	79.19	78.52	Esi3-7-B
		Esi3-7-D	58.33	58.33	58.33	56.25	56.25	67.35	67.35	69.39	58.33	58.33	58.33	54.17	54.17	54.17	61.22	59.18	59.18	97.96	97.96	100	75.86	77.24	76.55	62.07	63.45	62.07	81.21	81.21	80.54	Esi3-7-D
		Esi3-8-A	79.17	79.17	79.17	81.25	81.25	81.25	79.17	77.08	68.75	68.75	68.75	60.42	60.42	60.42	56.25	56.25	56.25	58.33	58.33	60.42	100	96.55	95.86	62.07	63.45	62.07	83.45	83.45	82.76	Esi3-8-A
		Esi3-8-B	79.17	79.17	79.17	81.25	81.25	81.25	79.17	77.08	68.75	68.75	68.75	60.42	60.42	60.42	56.25	56.25	56.25	58.33	58.33	60.42	100	100	99.31	62.76	64.14	62.76	84.83	84.83	84.14	Esi3-8-B
		Esi3-8-D	79.17	79.17	79.17	81.25	81.25	81.25	79.17	77.08	68.75	68.75	68.75	60.42	60.42	60.42	56.25	56.25	56.25	58.33	58.33	60.42	100	100	100	63.45	64.83	63.45	84.83	84.83	84.14	Esi3-8-D
		Esi3-9-A	64.58	64.58	64.58	60.42	60.42	58.33	60.42	62.5	64.58	64.58	64.58	68.75	68.75	68.75	56.25	54.17	54.17	47.92	47.92	47.92	56.25	56.25	56.25	100	97.93	99.31	68.97	67.59	69.66	Esi3-9-A
		Esi3-9-B	66.67	66.67	66.67	62.5	62.5	60.42	62.5	64.58	66.67	66.67	66.67	70.83	70.83	70.83	58.33	56.25	56.25	50	50	50	58.33	58.33	58.33	97.92	100	98.62	70.34	68.97	71.03	Esi3-9-B
		Esi3-9-D	64.58	64.58	64.58	60.42	60.42	58.33	60.42	62.5	64.58	64.58	64.58	68.75	68.75	68.75	56.25	54.17	54.17	47.92	47.92	47.92	56.25	56.25	56.25	100	97.92	100	68.97	67.59	69.66	Esi3-9-D
		Esi3-10-A	77.08	77.08	77.08	77.08	77.08	87.76	89.8	91.84	70.83	70.83	70.83	62.5	62.5	62.5	65.31	63.27	63.27	65.31	65.31	67.35	75	75	75	60.42	62.5	60.42	100	96.64	97.32	Esi3-10-A
		Esi3-10-B	79.17	79.17	79.17	79.17	79.17	89.8	91.84	93.88	70.83	70.83	70.83	64.58	64.58	64.58	67.35	65.31	65.31	67.35	67.35	69.39	77.08	77.08	77.08	62.5	64.58	62.5	97.96	100	96.64	Esi3-10-B
		Esi3-10-D	79.17	79.17	79.17	79.17	79.17	89.8	91.84	93.88	70.83	70.83	70.83	64.58	64.58	64.58	67.35	65.31	65.31	67.35	67.35	69.39	77.08	77.08	77.08	62.5	64.58	62.5	97.96	100	100	Esi3-10-D
		Note: All amino acid sequences were trimmed to conserved regions , nucleotide sequences were trimmed to the same regions.
V28 untrimmed
