# Supplementary material for: Characterization of the Esi3/RCI2/PMP3 gene family in the Triticeae
Source: BMC Genomics. 2018 Dec 11;19:898. doi: 10.1186/s12864-018-5311-8 (PMC6288971; doi:10.1186/s12864-018-5311-8)
Supplement: Supplementary file 3 — Table S3. Esi3/RCI2/PMP3 gene family members in eight species with NCBI accession numbers and comparisons to Ensembl Plants annotations. (XLSX 15 kb) [file 12864_2018_5311_MOESM3_ESM.xlsx]

## Sheet: Sheet1
Table S3: Homologous Esi3/RCI2/PMP3 NCBI accession numbers and comparison to Ensembl Plants annotations
Species	Gene	NCBI Accession	Publication	Ensembl Plants Annotation	Same Translationa	Translation Comparisons
Hordeum vulgare	HvEsi3-1	BAJ85904.1	Unpublished	HORVU4Hr1G057000.3	No	Extended 5' and 3' ends
	HvBlt101-2	BAJ89049.1	Goddard et al., 1993	HORVU4Hr1G057020.2, HORVU4Hr1G057020.3	Yes
	HvEsi3-4	BAK03378.1	Unpublished	HORVU1Hr1G017700.3	Yes
	HvEsi3-5	BAJ88867.1	Unpublished	HORVU2Hr1G027430.2, HORVU2Hr1G027430.3	Yes
	HvEsi3-6	BAK03743.1	Unpublished	HORVU7Hr1G113020.4	Yes
	HvEsi3-7	DK716258.1	Unpublished	HORVU7Hr1G030530.3	No	Extended 5' end
	HvEsi3-8	BG416092.2	Unpublished	HORVU1Hr1G012710.1	No	Extended 5' and 3' ends
	HvEsi3-9	BAK07288.1	Unpublished	N/A	No	Not annotated as protein coding
	HvEsi3-10	BAJ90014.1	Khurana et al., 2015	HORVU7Hr1G030530.1, HORVU7Hr1G030530.3	No	Extended 5' end
Sorghum bicolor	SbEsi3-1	XP_002440508.1	unpublished	SORBI_3009G025500	Yes
	SbEsi3-2	XP_002465426.1	unpublished	SORBI_3001G409400	Yes
	SbEsi3-3	XP_002460652.1	Khurana et al., 2015	SORBI_3002G294500	Yes
	SbEsi3-4	XP_021309366.1	unpublished	SORBI_3002G389400	Yes
	SbEsi3-5	XP_002437373.1	unpublished	SORBI_3010G211400	Yes
	SbEsi3-6	XP_002437973.1	unpublished	SORBI_3010G066300	Yes
	SbEsi3-7	XP_002465219.1	unpublished	SORBI_3001G359601	Yes
Brachypodium distachyon	BdRCI2-1	XP_003563330.1	Rocha, 2015	BRADI_1g31072v3	Yes
	BdRCI2-2	XP_003568974.1	Rocha, 2015	BRADI_2g36770v3	Yes
	BdRCI2-3	XP_003557909.1	Rocha, 2015	BRADI_1g61460v3	Yes
	BdRCI2-4	XP_003558174.1	Rocha, 2015	BRADI_1g65780v3	Yes
	BdRCI2-5	XP_003578630.1	Rocha, 2015	BRADI_4g37720v3	Yes
	BdRCI2-6	XP_003564192.1	Rocha, 2015	BRADI_1g47270v3	Yes
	BdRCI2-7	XP_014752685.1	Unpublished	BRADI_1g20220v3	Yes
	BdRCI2-8	XP_014754368.1	Unpublished	BRADI_2g11135v3	Yes
Zea mays	ZmPMP3-1	EU364508.1	Fu et al., 2012	Zm00001d024778_T001	No	99% identity, but protein sequence ends in a T vs N
	ZmPMP3-2	EU959002.1	Fu et al., 2012	Zm00001d006329_T001	Yes
	ZmPMP3-3	EU962407.1	Fu et al., 2012	Zm00001d045096_T001	Yes
	ZmPMP3-4	EU954642.1	Fu et al., 2012	Zm00001d028718_T001	Yes
	ZmPMP3-5	EU975274.1	Fu et al., 2012	Zm00001d022264_T001	No	98% identity; FLG vs FFG in translation
	ZmPMP3-6	EU976341.1	Fu et al., 2012	Zm00001d035505_T001	Yes
	ZmPMP3-7	EU955642.1	Fu et al., 2012	Zm00001d008200_T001	Yes
	ZmPMP3-8	EU971491.1	Fu et al., 2012	Zm00001d040544_T001	Yes
	ZmRCI2-3	XP_020404221.1	Zhao et al., 2014	N/A	No	Not annotated as protein coding
	ZmRCI2-8	NP_001151922.1	Zhao et al., 2014	Zm00001d046834_T001	Yes
	ZmRCI2-9	XP_020399959.1	Zhao et al., 2014	Zm00001d047419_T001	Yes
Oryza sativa	OsRCI2-1	EEE54356.1	Medina et al., 2007	BGIOSGA003302-TA	Yes
	OsRCI2-2	AP014957.1	Medina et al., 2007	N/A	No	Not annotated as protein coding
	OsRCI2-3	AAG46140.1	Medina et al., 2007	BGIOSGA010660-TA	Yes	co-ordinates 24254–24679
	OsRCI2-4	EAY90184.1	Medina et al., 2007	BGIOSGA010661-TA	Yes
	OsRCI2-5	XP_015633211.1	Medina et al., 2007	BGIOSGA010954-TA	Yes
	OsLTI6A	XP_015647973.1	Morsy et al., 2005	OS07T0635900-01	Yes
	OsLTI6B	XP_015640253.1	Morsy et al., 2005	BGIOSGA018851-TA	No	extended 3' end
	OsRCI2-7	XP_015637682.1	Medina et al., 2007	BGIOSGA018907-TA	Yes
	OsRCI2-8	XP_015643303.1	Medina et al., 2007	BGIOSGA021772-TA	Yes
	OsRCI2-9	EAZ01907.1	Medina et al., 2007	BGIOSGA023380-TA	Yes
	OsRCI2-11	XP_015612003.1	Medina et al., 2007	BGIOSGA031251-TA	Yes
	OsRCI2-12	BAF24778.1	Medina et al., 2007	OS09T0322400-01	Yes
Aegilops tauschii	AetEsi3-1	XP_020150593.1	Unpublished	EMT15832	Yes
	AetEsi3-2	XP_020150605.1	Unpublished	EMT15831	No	98.1% identity; RYG vs RSG in translation
	AetEsi3-3	XP_020168538.1	Unpublished	EMT24455	No	96% identity; WGR vs CCS in translation
	AetEsi3-4	XP_020190487.1	Unpublished	N/A	No	Not annotated as protein coding
	AetEsi3-5	XM_020319125.1	Unpublished	EMT07358	Yes
	AetEsi3-6	XP_020198926.1	Unpublished	EMT12999	Yes
	AetEsi3-7	XP_020151310.1	Unpublished	EMT01854	Yes
	AetEsi3-8	XP_020178067.1	Unpublished	EMT05681	Yes
	AetEsi3-9	XP_020160007.1	Unpublished	N/A	No	Not annotated as protein coding
	AetEsi3-10	XP_020168537.1	Unpublished	EMT25386	Yes
Arabidopsis thaliana	AtRCI2A	NP_187239.1	Capel et al., 1997	AT3G05880.1	Yes
	AtRCI2B	NP_187240.1	Capel et al., 1997	AT3G05890.1	Yes
	AtRCI2C	NP_176067.1	Medina et al., 2007	AT1G57550.1	Yes
	AtRCI2D	NP_179982.1	Medina et al., 2007	AT2G24040.1	Yes
	AtRCI2E	NP_194794.1	Medina et al., 2007	AT4G30650.1	Yes
	AtRCI2F	NP_194795.1	Medina et al., 2007	AT4G30660.1, AT4G30660.2	Yes
	AtRCI2G	NP_974629.1	Medina et al., 2007	AT4G28088.1	Yes
	AtRCI2H	NP_565897.1	Medina et al., 2007	AT2G38905.1	Yes
Secale cereale	ScEsi3-1	GCJW01020680.1	Unpublished	Genome not annotated	N/A
	ScEsi3-2	GCJW01023827.1	Unpublished	Genome not annotated	N/A
	ScEsi3-3	GCJW01020158.1	Unpublished	Genome not annotated	N/A
	ScEsi3-4	GCJW01019226.1	Unpublished	Genome not annotated	N/A
	ScEsi3-5	GCJW01023929.1	Unpublished	Genome not annotated	N/A
	ScEsi3-6	GCJW01020650.1	Unpublished	Genome not annotated	N/A
	ScEsi3-7	GCJW01023828.1	Unpublished	Genome not annotated	N/A
	ScEsi3-8	GCJW01021120.1	Unpublished	Genome not annotated	N/A
	ScEsi3-9	GCJW01018134.1	Unpublished	Genome not annotated	N/A
	ScEsi3-10	GCJW01020353.1	Unpublished	Genome not annotated	N/A
aProtein coding comparison between NCBI sequences and Ensembl Plants sequences
N/A - not applicable, protein is not annotated
