# Supplementary material for: Characterization of the Esi3/RCI2/PMP3 gene family in the Triticeae
Source: BMC Genomics. 2018 Dec 11;19:898. doi: 10.1186/s12864-018-5311-8 (PMC6288971; doi:10.1186/s12864-018-5311-8)
Supplement: Supplementary file 7 — Table S5. Esi3/RCI2/PMP3 expression in T. aestivum in seventy-one tissue types. (XLSX 63 kb) [file 12864_2018_5311_MOESM7_ESM.xlsx]

## Sheet: Compiled
	Table S5 A: Esi3/RCI2/PMP3 expression across seventy-one tissue types.
		Esi3-1-A		Esi3-1-B		Esi3-2-A		Esi3-2-D		Esi3-3-A		Esi3-3-B		Esi3-3-D		Esi3-4-A		Esi3-4-B		Esi3-4-D		Esi3-5-A		Esi3-5-B		Esi3-5-D		Esi3-6-A		Esi3-6-B		Esi3-6-D		Esi3-7-A		Esi3-7-B		Esi3-7-D		Esi3-8-A		Esi3-8-B		Esi3-8-D		Esi3-9-A		Esi3-9-B
	Tissue Type	Expression Level	Standard Deviation	Expression Level	Standard Deviation	Expression Level	Standard Deviation	Expression Level	Standard Deviation	Expression Level	Standard Deviation	Expression Level	Standard Deviation	Expression Level	Standard Deviation	Expression Level	Standard Deviation	Expression Level	Standard Deviation	Expression Level	Standard Deviation	Expression Level	Standard Deviation	Expression Level	Standard Deviation	Expression Level	Standard Deviation	Expression Level	Standard Deviation	Expression Level	Standard Deviation	Expression Level	Standard Deviation	Expression Level	Standard Deviation	Expression Level	Standard Deviation	Expression Level	Standard Deviation	Expression Level	Standard Deviation	Expression Level	Standard Deviation	Expression Level	Standard Deviation	Expression Level	Standard Deviation	Expression Level	Standard Deviation
	First leaf sheath - Tillering stage	274.47	152.87	118.6	47.04	19.49	3.53	3.35	1.64	11.51	5.41	14.69	6.13	20.42	10.31	181.03	13.1	282.48	18.96	260.92	33.2	204.22	46.66	101.44	6.65	214.99	39.54	0.43	0.32	0.26	0.18	0.24	0.17	3.41	0.98	9.31	0.34	12.87	0.65	0	0	0	0	0.44	0.21	0	0	0	0
	Internode #2 - Milk grain stage	37.13	2.54	25.72	9.89	3.01	0.08	0	0	3.9	2.54	34.83	13.83	12.13	5.48	27.71	11.45	19.08	14.78	50.4	17.63	292.07	16.3	342.2	4.07	420.17	19.61	0.4	0.09	0.22	0.14	0	0	2.32	0.26	9.55	0.5	9.66	2.44	0	0	0	0	0.37	0.02	0.06	0.06	0.12	0.12
	Shoot apical meristem - Seedling stage	27.26	10.73	11.34	5.51	8.16	1.6	5.61	1.6	1.39	0.4	2.56	0.26	1.99	0.55	14.21	5.77	20.07	7.75	33.74	17.87	53	42.74	60.58	50.32	90.59	60.3	0.11	0.06	0.14	0.08	0.23	0.33	2.1	0.9	5.52	0.33	3.15	0.66	0.24	0.34	0	0	0.09	0.09	0	0.06	0	0
	Grain - Milk grain stage	11.19	0.74	3.85	1.16	30.91	12.33	3.49	1.78	1.33	0.98	1.38	0.4	1	0.34	9.99	3.64	32.13	6.53	38.76	5.28	122.05	7.33	26.93	11.06	162.53	9.43	0.13	0.1	0.32	0.3	0.87	1.23	1.38	1.51	5.33	1.07	4.72	0.82	0	0	1.12	1.07	4.1	1.72	0	0	0	0
	First leaf blade - Seedling stage	63.53	33.62	32.32	18.06	16.81	10.04	4.11	3.6	6.75	3.72	6.12	4.88	5.44	3.19	46.43	43.28	109.23	77.91	104.21	91.82	124.97	94.9	55.82	25.24	106.7	67.4	0.95	0.2	1.05	0.16	0.48	0.18	2.29	0.6	7.21	2.02	4.69	2.04	0	0	1.57	1.7	0.71	0.49	0	0.02	0	0
	Flag leaf blade - Full boot	14.19	4.11	2.96	0.87	1.3	0.15	0.23	0.21	8.47	1.67	5.82	1.65	1.85	0.45	3.85	1.41	4.03	1.69	10.47	4.73	52.9	11.32	23.77	1.97	27.18	3.86	0.17	0.07	1.93	0.3	0.39	0.35	1.01	1.44	4.74	0.23	4.55	0.71	0	0	0	0	0.18	0	0	0	0	0
	Awn - 50 percent spike	31.17	8.93	16.59	4.11	21.93	5.33	1.01	0.42	4.9	1.52	1.64	0.67	3.82	0.66	11.19	4.29	9.99	3.83	22.75	10.46	84.48	5.04	44.87	7.47	134.14	6.62	0.9	0.19	0.44	0.04	0.17	0.19	1.66	0.42	5.44	0.57	3.91	0.35	0	0	0	0	0.32	0.17	3.04	3.52	0.32	0.45
	flag leaf blade night (-0.25h) 06:45	1.65	0.81	0.59	0.37	0.91	0.32	0.06	0.08	7.87	1.77	2.03	0.75	2.4	0.82	0.99	0.29	5.35	2.93	12.9	8.59	52.33	13.24	15.08	1.98	87.92	11.72	0.2	0.21	3.16	0.83	1.3	1	9.05	3.27	9.22	1.01	7.65	1.11	0	0	0	0	0.28	0.16	0	0.03	0	0
	Shoot axis - Flag leaf stage	143.25	66.72	85.15	35.17	7.74	1.44	3.73	1.33	1.67	0.76	9.65	3.46	5.95	2.19	32.81	17.05	21.14	7.39	54.72	18.33	85.55	15.61	131.3	17.43	183.11	21.74	0.44	0.21	0.29	0.14	0.19	0.27	2.2	1.13	4.85	0.34	3.95	0.39	0	0	0.21	0.3	0.36	0.15	0	0	0	0
	Fifth leaf blade - Flag leaf stage	66.79	72.62	40.82	52.04	3.47	3.14	0.05	0.07	6.78	3	12.47	7.44	5.3	4.99	3.63	1.76	5.9	2.75	10.48	8.24	64.58	41.02	27.18	1.13	31.29	10.19	0.32	0.26	1.88	1.01	1	0.71	1.9	0.57	4.49	1.37	5.26	2.02	0	0	0.23	0.33	0.08	0.06	0	0	0	0
	Third leaf sheath - Three leaf stage	54.54	59.45	29.45	32.92	25	15.56	12.14	7.08	6.15	4.43	2.86	2	5.6	1.51	17.06	4.52	40.1	19.24	34.03	14.38	54.51	43.71	8.83	8.41	45.3	27.83	0.11	0.15	0.08	0.06	0	0	1.36	0.64	5.96	0.44	2.16	0.24	0	0	0	0	0	0.05	0	0	0	0
	Internode #2 - Ear emergence	52.58	26.9	21.39	5.99	2.16	1.29	0.24	0.12	3.46	2.65	97.71	61.91	8.32	5.19	7.48	3.96	8.59	5.9	19.35	9.69	190.37	8.77	194.97	8.11	293.49	57.63	0.5	0.56	0.58	0.37	0.2	0.16	3.98	1.61	9.1	1.07	6.67	1.79	0	0	0.57	0.4	0.34	0.2	0	0	0	0.02
	Anther	239.04	117.58	12.55	7.22	12.9	2.92	14.41	4.94	1.1	0.47	1.7	1.19	7.39	1.27	166.99	22.87	275.56	67.05	272.01	38.86	157.22	19.69	62.53	8.52	131.05	10.13	0	0	0	0	0	0	0.5	0.7	4.42	0.82	5.03	1.59	0	0	0.68	0.5	0.84	0.19	689.07	246.22	225.61	79.48
	Spike	78.86	11.16	51.73	8.43	28.41	6.52	1.47	0.66	2.83	0.95	1.19	0.34	7.39	0.62	20.44	13.04	37.87	12.85	66.49	26.31	154.8	9.53	54.74	12.98	180.3	24.97	0.6	0.19	0.6	0.44	0	0	1.77	0.82	4.67	0.34	3.53	0.79	0	0	0.42	0.59	0.14	0.02	0	0	0	0
	Coleoptile	101.24	24.39	72.65	12.91	25.74	6.77	11.54	3.15	8.91	1.52	9.14	1.06	10.78	5.27	69.63	73.4	150.84	114.46	148.06	109.67	120.21	54.39	59.76	27.77	171.6	55.26	1.15	0.54	0.45	0.34	0	0	3.48	1.15	7.45	0.8	4.86	2.25	0	0	1.73	1.41	0.45	0.18	0	0.06	0	0
	Stigma and Ovary	52.85	13.72	13.89	5.34	9.69	1.19	0.62	0.57	0.47	0.36	0.47	0.08	1.78	0.43	23.64	10.37	42.06	15.52	73.73	31.11	122.03	18.79	37.69	7.04	320.91	33.59	0	0.06	0.27	0.33	0	0	1.06	1.07	6.7	1.06	4.49	0.99	0	0	0	0	0.35	0.11	1.16	0.3	0.3	0.11
	Roots - Flag leaf stage	52.86	17.22	23.97	7.03	19.14	4.02	11.37	1.77	0.16	0.23	1.91	1.18	2.3	0.72	62.3	19.67	125.41	23.54	148.83	23.92	118.09	12.21	143.76	31.66	165.05	15.6	0.45	0.02	0.37	0.22	0.14	0.2	2.58	0.68	3.95	0.34	4.1	0.8	0	0	0	0	0.26	0.25	0	0	0	0
	Fifth leaf sheath - Flag leaf stage	341.75	176.91	233.81	102.45	38.41	21.83	17.74	11.62	1.77	0.76	18.4	6.93	9.84	1.89	13.78	13.76	87.32	16.13	42.06	20.55	85.25	25.66	51.97	10	42.16	14.8	3.41	1.65	1.12	0.2	0.39	0.29	2.53	1.04	4.73	0.48	5.28	3.62	0	0	0.05	0.08	0.19	0.27	0	0	0	0
	Root apical meristem - Three leaf stage	33.2	15.82	62.65	12.66	3.82	2.57	4.76	2.07	1	0.4	2.71	0.15	0.86	0.22	7.39	4.09	58.65	18.37	118.73	18.64	224.11	30.21	165.38	33.94	371.92	60.37	1.15	0.48	0.78	0.3	0.33	0.26	3.26	0.84	6.82	0.4	4.14	0.61	0	0	0	0	0.2	0.28	0	0	0	0
	Flag leaf sheath - Ear emergence	33.15	8.04	18.76	6.31	1.21	0.31	0.18	0.13	6.76	3.46	3.53	0.95	3.17	0.8	2.7	0.67	11.85	1.22	34.96	7.88	122.39	17.52	47.28	3.95	162.14	5.45	0.57	0.22	1.15	0.12	0.26	0.21	2.05	0.83	8.12	1.28	9.86	1.71	0	0	0.2	0.29	0.19	0.05	0.14	0.19	0	0
	Roots - Three leaf stage	61.75	21.71	25.33	3.33	10.68	0.81	17.89	9.64	1.74	1.67	1.43	0.89	2.77	2.65	39.57	10.87	112.03	47.05	123.07	45.5	57.86	3.97	73.59	21.13	80.21	5.52	0.2	0.04	0.23	0.24	0.11	0.16	1.95	0.99	4.61	0.58	3.44	0.9	0	0	0.23	0.33	0.34	0.31	0	0	0	0
	Axillary roots - Three leaf stage	104	8.3	153.76	2.03	18.14	4.27	9.43	6.13	0.75	1.06	4.85	3.92	0.9	0.21	8.7	2.13	80.94	21.7	150.63	49.04	339.68	85.26	229.41	22.51	424	68.8	1.3	0.21	0.84	0.44	0.14	0.2	4.22	2.49	8.13	1.12	6.66	0.87	0	0	0.43	0.61	0.93	0.25	0	0	0	0
	Flag leaf sheath - 50 percent spike	52.55	8.24	30.84	8.21	1.05	0.49	0.05	0.07	9.52	2.56	8.16	2.35	5.65	0.95	10.53	7.06	23.13	20.68	55.46	43.1	114.65	23.44	38.76	9.92	121.38	19.47	0.44	0.09	0.84	0.13	0.23	0.32	2.45	1.4	5.61	0.98	5.41	1.34	0	0	0.56	0.79	0.14	0.1	0	0	0	0
	Radicle - Seedling stage	143.48	89.75	125.8	46.23	18.9	1.58	7.7	4.04	7.17	5.26	22.99	22.21	8.34	8.9	37.99	13.94	181.59	31.94	205.42	38.79	371.45	86.31	335.15	78.73	480.66	107.42	1.43	0.4	0.63	0.31	0.14	0.2	2.25	0.2	7.4	0.83	5.07	0.84	22.32	31.56	2.81	3.29	11.49	15.18	0.08	0.12	0.05	0.07
	Roots - 50 percent spike	35.13	38.61	41.11	54.84	11	8.34	9.37	0.86	0.51	0.36	0.94	1.22	1.45	0.26	81.24	29.39	164.68	64.65	199.22	84.91	109.75	82.93	149.06	136.41	170.37	116.91	0.24	0.18	0.16	0.11	0	0	2.67	2.23	4.67	0.27	3.21	0.87	0	0	1.05	0.74	0.28	0.2	0.05	0.04	0.06	0.09
	Third leaf blade - Three leaf stage	92.46	71.26	47.51	43.92	15.57	20.98	6.81	9.64	5.76	2.67	8.88	2.22	5.06	2.71	10.89	11.59	37.21	30.41	24.55	20.55	51.34	32.2	27.89	7.54	36.89	25.61	0.48	0.26	0.37	0.1	0.16	0.22	0.78	0.21	5.4	2.12	4.37	2.25	0	0	0.26	0.37	0.07	0.07	0	0	0	0
	Spikelets - 50 percent spike	27.54	8.12	15.3	4.08	20.56	2.39	1.32	0.6	3.77	1.09	0.94	0.11	2.85	0.65	10.16	5.37	9.84	5.9	23.71	10.27	78.69	2.81	43.29	0.97	111.58	12.79	0.67	0.23	0.63	0.07	0.13	0.18	1.93	1.75	4.61	0.17	2.93	0.36	0.1	0.14	0.21	0.29	0.1	0	4.05	3.23	0.7	0.78
	Root apical meristem - Tillering stage	55.96	26.47	52.9	13.12	6.91	4	3.5	1.5	3.33	2.44	16.37	12.51	2.76	2.95	6.35	1.7	63.86	30.52	95.65	35.04	150.09	33.35	146.82	17.55	195.92	29.12	0.84	0.32	0.51	0.21	0.12	0.17	2.36	1.99	5.3	0.36	3.23	0.72	0	0	0.72	1.02	0.1	0.14	0	0	0	0
	Grain - Ripening stage	12.98	16.84	1.03	1.46	0	0.06	0.21	0.08	3.67	1.45	18.4	1.04	10.53	1.2	15.95	3.09	81.18	28.9	97.22	41.15	21.48	11.65	4.54	0.94	9.43	2.77	0	0	0	0	0	0	0	0	2.94	1.2	1.66	1.67	91.09	44.79	8.71	6.76	121.29	6.08	0	0	0	0
	Awns - Ear emergence	50	22.86	20.08	11.18	2.22	0.78	1.48	1.57	6.42	2.82	2.91	1.22	2.94	0.91	1.13	0.22	6.28	3.57	4.94	2	58.36	17.19	29.34	10.13	49.47	8.75	0.11	0.05	0.49	0.21	0.28	0.4	4.82	0.9	5.93	1.32	4.81	1.31	0	0	0.61	0.51	0.26	0.12	0.14	0.13	0	0
	Glumes	14.48	3.62	2.68	1.42	2.29	0.48	0.15	0.22	0.88	0.89	0.21	0.24	1.23	0.52	27.3	4.1	57	23.98	102.65	39.02	153.46	35.95	76.59	15.23	186.4	23.01	0	0.03	0.82	0.37	0	0	1.28	1.15	5.88	0.72	8.88	2.34	0	0	0	0	0.13	0.09	0.07	0.05	0	0
	Glumes - Ear emergence	34.22	2.22	7.93	0.71	6.94	1.11	0.07	0.1	1.79	0.98	1.93	0.15	2.54	0.56	21.55	10.55	31.61	16	57.86	31.51	73.39	9.42	41.33	4.55	59.81	6.72	0.38	0.12	1.17	0.29	0.77	0.55	3.86	1.27	6.06	0.78	7.11	2.04	0	0	0.35	0.5	0.4	0.21	0.11	0.08	0.07	0.05
	Leaf ligule	142.47	55.57	101.68	30.48	13.18	2.37	1.49	0.87	5.98	1.46	6.23	0.25	12.38	3.88	7.3	4.12	4.74	3.05	25.66	18.17	119.54	27.46	42.47	4.39	98.36	13.42	0.2	0.14	0.89	0.01	0.38	0.29	4.04	1.23	7.35	0.46	6.96	0.76	0	0	0.26	0.37	0.44	0.23	0	0	0	0
	Flag leaf blade - 50 percent spike	3.63	1.59	0.31	0.26	0.52	0.09	0.24	0.2	4.89	2.13	2.59	1.16	1.03	0.3	2.45	1.73	8.97	8.07	31.1	28.91	99.35	24.6	32.7	2.4	62.21	15.14	0.38	0.11	1.22	0.38	0.42	0.36	1.97	0.95	6.8	0.61	6.04	1.09	0	0	0.16	0.23	0.19	0.13	0	0	0.06	0.09
	Internode #2 - 50 percent spike	160.86	62.62	41.51	1.09	4.73	0.38	0.06	0.09	1.49	1.78	116.07	81.26	9.61	5.82	9.37	6.52	10.43	7.91	27.99	21.52	156.84	18.49	211.06	48.41	300.21	21.75	0.45	0.29	0.51	0.13	0.42	0.35	1.37	0.98	8.85	0.91	6.04	0.52	0	0	0	0	0.67	0.21	0.16	0.23	0	0.03
	Fifth leaf sheath - Fifth leaf stage	50.73	13.46	25.5	5.83	15.66	1.52	11.77	4.27	6.86	2.73	2.55	0.11	7.11	1.07	23.25	10.26	36.14	11.79	41.11	13.9	49.31	9.78	11.7	4.52	45.91	2.7	0.09	0.06	0.06	0.05	0.11	0.15	2.08	0.93	5.92	0.6	2.54	0.58	0	0	0	0	0.09	0.08	0	0	0	0
	fifth leaf blade night (-0.25h) 21:45	132.67	88.76	79.22	64.43	3.82	2.98	0.06	0.09	4.23	3.99	4.23	0.53	7.38	2.89	5.44	3.26	18.62	16.15	15.24	10.77	29.4	12.18	17.57	6.21	24.17	10.32	0.31	0.39	0.48	0.39	0.1	0.14	3.17	1.54	6.11	1.08	4.22	0.95	0	0	0.61	0.43	0.2	0.16	0	0	0	0
	Grain - Soft dough	31.95	13.29	9.34	3.41	20.76	7.39	9.29	3.79	2.81	0.98	3.77	1.06	1.4	0.5	4.43	1.34	23.4	5.52	26.4	11.39	88.25	15.57	15.14	0.55	66.32	37.57	0	0	0.06	0.08	0	0	1.47	0.79	5.06	0.52	5.54	1.69	14.79	12.55	8.4	6.83	27.91	19.43	0	0.03	0	0
	Flag leaf blade (senescence) - Dough stage	3.01	2.28	1.96	1.66	1.1	0.54	0.08	0.11	7.59	2.89	0.24	0.05	1.08	0.37	2.68	1.83	11.85	5.05	29.68	11.49	168.83	16.43	47.06	4.64	181.51	11.38	0.24	0.2	1.04	0.34	0.27	0.18	1.14	0.8	7.23	1.09	6.78	0.91	0	0	0.91	1.29	0.85	0.44	0	0	0	0
	Flag leaf blade night (-0.25h) 06:45 - Flag leaf stage	31.86	18.35	44.99	42.33	6.52	3.7	0.59	0.48	4.69	1.54	3.03	1.75	7.54	2.79	1.96	0.6	1.64	0.59	1.8	0.94	9.4	3.1	10.52	2.74	11.35	3.99	0.18	0.15	0.65	0.37	0	0	5.96	2.82	5.39	2.36	4.4	1.99	0	0	0	0	0	0.04	0	0	0	0
	Flag leaf blade (senescence) - Ripening stage	105.92	6.08	7.12	2.12	10.16	4.36	0.82	0.2	3.17	0.7	2.17	1.69	1.48	1.17	16.29	6.45	45.39	21.75	62.29	30.54	347.09	27.51	112.57	23.87	263.06	4.6	0.53	0.37	2.56	0.66	1.67	0.54	1.86	1.86	10.22	1.13	14.09	1.15	0	0	3.4	3.4	1.85	0.48	0	0.02	0	0
	First leaf blade - Tillering stage	153.15	87.57	21.46	4.81	2.53	0.68	0.19	0.16	16.57	5.62	9.74	3.31	6.65	4.4	46.11	44.13	150.96	118.82	129.19	83.99	282.72	69.05	48.82	20.9	135.11	54.61	1.07	0.47	2.45	0.2	0.72	0.51	3.7	0.99	10.96	0.68	10.54	1.32	0.26	0.38	1.48	1.16	0.21	0.18	0	0	0	0
	Shoot apical meristem - Tillering stage	172.49	84.75	91.38	55.66	10.09	3.8	8.06	1.87	1.29	1.08	11.21	3.95	7.07	1.53	65.56	30.51	55.2	24.78	99.46	37.12	103.25	27.26	156.57	45.55	220.74	57.76	0.17	0.05	0.19	0.05	0.33	0.46	1.15	1.63	6.53	0.63	5.82	1.5	0	0	0	0	0.3	0.24	0	0.01	0	0
	Shoot axis - First leaf stage	202.18	86.74	123.4	51.87	50.31	4.46	21.2	0.89	6.88	0.79	4.93	2.71	5.85	1.81	54.33	3.32	162.91	9.68	120.73	5.16	90.74	24.62	50.44	10.76	79.65	18.49	1.4	0.63	0.52	0.13	0.36	0.51	1.88	0.99	5.38	0.88	3.01	0.86	0	0	0	0	0.12	0.11	0	0.05	0	0.02
	Roots - Seedling stage	105.85	8.6	150.69	22.98	18.12	8.73	6.39	1.17	3.82	2.19	6.73	1.81	0.8	0.07	22.65	20.05	145.76	76.51	182.24	71.62	490.72	117.84	349.8	55.94	604.55	86.75	1.42	0.28	0.84	0.05	0.14	0.21	2.82	1.68	9.2	1.53	5.63	0.81	0	0	1.24	1.15	0.47	0.12	0	0	0	0
	Shoot axis - Milk grain stage	150.2	106.88	90	71.52	15.76	5.77	0.98	0.55	0.35	0.24	39.06	10.54	4.87	4.34	106.49	104.31	31.88	21.53	107.04	95.63	144.04	34.92	333.94	38.42	266.35	11.43	0	0	0.06	0.08	0	0	1.17	0.84	6.41	1	5.24	1.52	0	0	0.58	0.42	0.53	0.2	0	0	0	0
	Fifth leaf blade - Fifth leaf stage	40.72	22.02	17.9	10.37	9.43	9.91	3.47	4.92	2.43	0.12	3.21	0.96	3.97	0.77	11.87	8.92	24.22	25.77	20.05	19.18	33.11	13.41	18.98	1.94	27.88	13.94	0.18	0.04	0.56	0.3	0.57	0.41	2.79	0.78	5.59	0.29	2.75	0.5	0	0	0	0	0	0.03	0	0	0	0
	Flag leaf blade - Ear emergence	1.31	0.45	0.1	0.15	0.34	0.08	0	0	6.4	1.11	0.8	0.14	0.91	0.37	0.78	0.23	4.11	1.1	14.73	4.24	97.91	9.78	25.64	7.9	83.22	7.26	0.41	0.12	1.38	0.26	0.73	0.76	2.06	0.87	7.26	0.15	7.15	1.34	0	0	0.25	0.36	0.31	0.21	0	0	0	0
	flag leaf blade night (+0.25h) 07:15	21.75	4.45	43.47	3.49	12.33	1.97	0.6	0.19	5.47	1.91	1.8	0.07	8.9	2.43	4.68	2.15	3.77	1.07	3.2	1.9	8.69	2.11	12.56	1.65	12.89	1.5	0.22	0.14	0.49	0.04	0	0	8.27	2.42	5.87	0.53	3.38	0.53	0	0	0	0	0	0.04	0	0	0	0
	Fifth leaf blade night (-0.25h) 21:45	17.6	16.24	4.86	3.54	3.61	1.86	0.08	0.11	5.39	1.92	0.99	0.43	1.64	1.09	2.69	1.12	11.33	4.52	16.81	3.93	53.27	1.47	15.17	2.51	54.89	4.92	0.07	0.1	1.54	0.39	0.82	0.61	3.25	2.54	8.23	1.75	5.91	0.28	0	0	0.67	0.96	0.46	0.23	0	0.04	0	0
	Shoot axis - Tillering stage	151.86	94.22	62.26	34.85	9.74	5.48	7.19	3.63	1.37	1.15	6.72	3.2	4.47	2.24	34.33	12.1	40.01	7.73	88.12	26.07	91.74	32.25	182.28	93.72	220.99	98.23	0.11	0.07	0.06	0.05	0.2	0.15	1.11	0.83	5.75	0.4	4.46	1.68	0	0	0	0	0.22	0.28	0	0	0	0
	Stem axis - First leaf stage	202.18	86.74	123.4	51.87	50.31	4.46	21.2	0.89	6.88	0.79	4.93	2.71	5.85	1.81	54.33	3.32	162.91	9.68	120.73	5.16	90.74	24.62	50.44	10.76	79.65	18.49	1.4	0.63	0.52	0.13	0.36	0.51	1.88	0.99	5.38	0.88	3.01	0.86	0	0	0	0	0.12	0.11	0	0.05	0	0.02
	Endosperm	76.78	24.21	14.48	5.77	1.63	0.55	6.54	0.81	5.36	3.39	27.82	9.72	7.98	4.02	9.77	5.38	33.69	14.47	34.24	15.9	92.26	21.49	6.87	1.76	10.1	4.76	0	0	0	0	0	0	2.58	1.48	7.76	2.07	9.85	2.01	72.92	27.48	12.21	3.03	75.42	23.65	0	0.02	0	0
	Peduncle	5.56	1.2	4.19	1	1.85	0.97	0.37	0.28	0.94	1.33	5.83	1.8	2.32	1.05	2.42	1.7	3.52	1.43	10.76	6.99	259.29	112.58	324.23	111.82	300.97	72.92	0	0	0.06	0.04	0.21	0.29	1.61	1.34	9.48	2.43	5.22	2.34	0	0	0	0	0.17	0.25	0.1	0.11	0.06	0.08
	Peduncle - 50 percent spike	41.82	42.3	41.34	43.4	16.22	8.89	1.97	0.56	0	0	5.03	0.23	1.92	1.67	14.94	17.32	58.36	69.39	46	56.27	193.54	167.1	144.56	78.92	149.49	150.03	0.47	0.2	0.82	0.35	0.09	0.13	1.73	1.31	5.63	0.33	3.18	0.91	0.2	0.29	0	0	0.24	0.17	0	0	0.05	0.08
	Peduncle - Ear emergence	15.01	1.55	12.23	2.04	11	3.37	1.24	0.41	0.16	0.23	9.94	1.02	1.57	0.41	5.29	3.23	19.89	8.57	13.86	8.67	157.46	46.81	149.73	12.36	69.88	30.59	0.68	0.58	1.08	0.66	0.18	0.25	3.61	2.51	5.35	1.54	4.16	0.71	0	0	0.44	0.63	0.14	0.14	0	0.05	0	0
	Flag leaf sheath - Full boot	71.57	21.86	64.06	2.65	8.19	0.41	0.91	0.8	5.27	3.53	13.34	6.42	6.27	3.19	9.55	6.13	14.16	7.53	23.62	14.39	68.03	22.54	25.51	5.59	46.97	19.11	1.35	1.11	0.58	0.35	0.23	0.33	3.86	0.74	4.83	1.64	5.44	2.66	0	0	0	0	0.14	0.13	0	0	0	0
	Flag leaf blade - Flag leaf stage	40.15	8.9	19.13	5.25	4.62	3.62	0.62	0.88	3.94	0.21	4.07	2.18	5.06	0.32	2.28	2	2.56	2.55	2.12	1.44	21.83	1.89	24.95	6.36	16.59	2.77	0.28	0.26	0.85	0.39	0.2	0.14	3.41	1.82	3.04	0.81	3.12	1.34	0	0	0.45	0.64	0.16	0.06	0	0	0	0
	Lemma	10.6	1.99	1.32	0.25	1.92	0.33	0	0	2.35	0.65	0.22	0.1	2.26	1.06	47.1	11.62	97.5	26.26	188.65	33.57	249.84	27.95	97.04	11.38	261.27	18.88	0.33	0.13	1.17	0.51	0.59	0.42	1	0.78	4.92	0.52	9.4	0.31	0	0	0.35	0.49	0.45	0.18	0	0	0	0
	Lemma - Ear emergence	38.3	8.32	13.02	3.06	12.2	2.84	0.07	0.1	1.57	1.11	2.12	0.5	2.28	0.09	41.05	11.53	49.68	21.11	102.87	37.31	88.93	18.63	47.56	6.53	70.66	14.78	0.26	0.14	1.16	0.59	0	0	0.96	0.62	5.68	0.79	7.48	2.29	0	0	0.3	0.43	0.3	0.32	4.21	2.18	2.41	1.15
	Awns - Milk grain stage	50.46	4.46	13.61	2.52	1.45	0.38	0.08	0.11	5.09	0.91	0.31	0.18	2.13	0.95	7.49	1.72	33.08	3.78	49	5.86	185.19	29.53	58.01	4.69	145.9	0.71	0.39	0.11	1.22	0.46	0.54	0.38	3.49	0.82	6.09	0.61	6.17	0.61	0	0	0.34	0.48	0.59	0.42	0.29	0.41	0	0.06
	fifth leaf blade night (+0.25h) 22:15	302.87	139.96	188.27	108.01	7.62	7	0.69	0.61	15.73	13.68	35.39	38.75	21.5	16.5	1.89	0.46	2.31	1.02	3.22	0.96	29.07	4.05	18.41	6.08	16.56	3.25	0.09	0.08	0.68	0.49	0.33	0.26	4.25	1.69	7.36	0.09	5.03	0.73	0	0	0	0	0.13	0.06	0	0	0	0
	Flag leaf blade - Milk grain stage	5.7	2.7	2.09	2.21	1.67	0.71	0.1	0.14	6.37	4.39	0.92	0.65	1.34	0.97	2.36	0.57	19.84	9.07	46.14	11.49	178.08	88.13	60.4	33.19	165.87	47.78	0.31	0.18	1.24	0.07	0.35	0.5	0.57	0.44	10.67	5.02	9.79	1.95	0	0	0	0	1.22	0.8	0	0	0	0.04
	Grain - Hard dough	42.05	3.55	9.81	1.93	8.39	6.36	3.14	1.56	5.89	4.2	29.49	5.75	12.14	3	12.95	4.47	32.53	5.24	41.7	12.74	69.29	4.17	22.92	16.07	46.24	32.3	0	0	0.07	0.05	0	0	2.89	2.07	7.25	1.81	7.1	0.93	101.95	41.27	20.56	7.01	134.32	42.71	0	0.06	0	0
	Flag leaf sheath - Milk grain stage	16.93	5.92	8.96	5.36	1.41	0.52	0.24	0.23	4.84	0.77	1.86	0.5	1.75	0.29	4.3	1.78	10.08	3.32	40.97	19.81	178.89	50.07	117.06	51.98	258.27	52.56	0.1	0.08	0.66	0.38	0	0	1.16	0.71	7.28	0.58	6.7	1.97	0	0	0	0	0.32	0.27	0.13	0.1	0	0.05
	Embryo proper	60.69	4.13	17.49	3.2	1.17	0.4	2.65	1.01	9.47	0.24	67.37	5.66	28.72	4.24	6.77	2.2	15.03	2.59	22.15	2.52	6.28	1.27	2.64	1.14	8.12	0.8	0	0	0	0	0	0	0	0	3.31	1.23	0.57	0.2	269.99	6.74	29.34	4.64	346.95	17.14	0	0	0	0
	Fifth leaf blade (senescence) - Milk grain stage	16.9	14.02	5.73	3.92	1.42	0.34	0	0	4.05	2.01	0.73	0.4	1.65	0.72	4.68	2.92	27.83	12.03	57.06	18.75	133.15	29.12	35.21	6.1	133.49	12.66	0.3	0.17	2.09	0.52	0.12	0.18	2.49	1.15	6.08	1.89	7.8	2.04	0	0	0.38	0.54	0.29	0.34	0.11	0.16	0	0
	Roots - Tillering stage	70.88	29.86	61.76	21.61	18.55	5.48	8.01	1.34	2.17	1.26	4.28	2.83	1.88	0.74	79.92	14.49	178.02	31.12	228.58	27.46	191.06	78.25	242.86	74.52	232.9	92.19	0.96	0.82	0.3	0.14	0	0	2.58	0.85	5.48	1.29	4.87	0.96	0	0	0	0	0.45	0.44	0	0.03	0	0
	Shoot axis - Full boot	138.36	41.37	86.13	31.6	8.88	2.21	3.84	0.32	3.21	0.3	15.02	2.73	5.93	1.62	41.1	31.13	29.79	19.95	89.69	32.02	137.68	10.27	217.72	77.09	284.68	68.92	0.1	0.07	0.18	0.22	0	0	2.27	0.93	6.29	0.69	3.45	1.77	0	0	0	0	0.38	0.12	0	0.02	0	0
	Fifth leaf blade - Ear emergence	4.56	2.19	2.2	1.51	0.74	0.15	0	0	5.58	1.86	0.83	0.62	1.37	0.34	2.4	2.26	13.5	7.87	45.24	34.48	113.38	32.05	22.76	8.41	77.58	9.06	0.56	0.07	2.12	0.31	0.72	1.02	2.23	0.75	5.6	1.51	7.83	2.86	0	0	0	0	0.26	0.15	0	0.01	0	0
	First leaf sheath - Seedling stage	202.7	74.94	152.52	55.55	48.68	17.25	30.36	20.01	5.45	1.11	6.62	2.2	5.65	2.32	39.51	9.16	133.26	10.36	106.9	11.7	103.43	30.18	75.98	31.85	116.09	22.45	4.1	3.27	0.76	0.47	0.48	0.68	1.42	0.33	7.22	1.21	4.21	1.74	0	0	0	0	0.17	0.13	0	0	0	0.02
	Expression levels are represented in TPM (Transcripts Per Kilobase Million) [28,49]
	In brief, wheat cultivar Azhurnaya were grown 16:8 hours day:night at 25°C:15°C. Tissues were
	harvested between 7.5 and 8.5 h into the day [49].
	Table S5 B: Esi3/RCI2/PMP3 fold change in expression relative to the first leaf blade - seedling stage.
		Esi3-1-A	Esi3-1-B	Esi3-2-A	Esi3-2-D	Esi3-3-A	Esi3-3-B	Esi3-3-D	Esi3-4-A	Esi3-4-B	Esi3-4-D	Esi3-5-A	Esi3-5-B	Esi3-5-D	Esi3-6-A	Esi3-6-B	Esi3-6-D	Esi3-7-A	Esi3-7-B	Esi3-7-D	Esi3-8-A	Esi3-8-B	Esi3-8-D	Esi3-9-A	Esi3-9-B	Esi3-9-D	Esi3-10-B	Esi3-10-D
	Tissue Type	Expression Level	Expression Level	Expression Level	Expression Level	Expression Level	Expression Level	Expression Level	Expression Level	Expression Level	Expression Level	Expression Level	Expression Level	Expression Level	Expression Level	Expression Level	Expression Level	Expression Level	Expression Level	Expression Level	Expression Level	Expression Level	Expression Level	Expression Level	Expression Level	Expression Level	Expression Level	Expression Level	Tissue Type
	First leaf sheath - Tillering stage	4.32032	3.66955	1.15943	0.815085	1.70519	2.40033	3.75368	3.89899	2.5861	2.50379	1.63415	1.81727	2.0149	0.452632	0.247619	0.5	1.48908	1.29126	2.74414	-	0	0.619718	-	-	-	2.43254	4.00794	First leaf sheath - Tillering stage
	Internode #2 - Milk grain stage	0.584448	0.795792	0.17906	0	0.577778	5.69118	2.22978	0.596812	0.174677	0.483639	2.33712	6.13042	3.93786	0.421053	0.209524	0	1.0131	1.32455	2.0597	-	0	0.521127	-	-	-	2.28728	2.92857	Internode #2 - Milk grain stage
	Shoot apical meristem - Seedling stage	0.429089	0.350866	0.485425	1.36496	0.205926	0.418301	0.365809	0.306052	0.183741	0.323769	0.424102	1.08527	0.849016	0.115789	0.133333	0.479167	0.917031	0.765603	0.671642	-	0	0.126761	-	-	-	1.66043	1.46032	Shoot apical meristem - Seedling stage
	Grain - Milk grain stage	0.176137	0.119121	1.83879	0.849148	0.197037	0.22549	0.183824	0.215163	0.29415	0.371941	0.976634	0.482444	1.52324	0.136842	0.304762	1.8125	0.60262	0.739251	1.0064	-	0.713376	5.77465	-	-	-	1.76953	2.12698	Grain - Milk grain stage
	First leaf blade - Seedling stage	1	1	1	1	1	1	1	1	1	1	1	1	1	1	1	1	1	1	1	-	1	1	-	-	-	1	1	First leaf blade - Seedling stage
	Flag leaf blade - Full boot	0.223359	0.0915842	0.0773349	0.0559611	1.25481	0.95098	0.340074	0.0829205	0.0368946	0.10047	0.423302	0.425833	0.254733	0.178947	1.8381	0.8125	0.441048	0.65742	0.970149	-	0	0.253521	-	-	-	1.08651	0.507937	Flag leaf blade - Full boot
	Awn - 50 percent spike	0.490634	0.513304	1.30458	0.245742	0.725926	0.267974	0.702206	0.241008	0.0914584	0.218309	0.676002	0.803834	1.25717	0.947368	0.419048	0.354167	0.724891	0.754508	0.833689	-	0	0.450704	-	-	-	2.22789	2.42063	Awn - 50 percent spike
	flag leaf blade night (-0.25h) 06:45	0.025972	0.018255	0.0541344	0.0145985	1.16593	0.331699	0.441176	0.0213224	0.0489792	0.123789	0.41874	0.270154	0.823993	0.210526	3.00952	2.70833	3.95197	1.27878	1.63113	-	0	0.394366	-	-	-	1.42414	1.37302	flag leaf blade night (-0.25h) 06:45
	Shoot axis - Flag leaf stage	2.25484	2.63459	0.46044	0.907543	0.247407	1.5768	1.09375	0.706655	0.193537	0.525094	0.684564	2.3522	1.71612	0.463158	0.27619	0.395833	0.960699	0.672677	0.842217	-	0.133758	0.507042	-	-	-	1.87863	2.28571	Shoot axis - Flag leaf stage
	Fifth leaf blade - Flag leaf stage	1.05131	1.263	0.206425	0.0121655	1.00444	2.03758	0.974265	0.0781822	0.0540145	0.100566	0.516764	0.486922	0.293252	0.336842	1.79048	2.08333	0.829694	0.622746	1.12154	-	0.146497	0.112676	-	-	-	1.14203	1.22222	Fifth leaf blade - Flag leaf stage
	Third leaf sheath - Three leaf stage	0.858492	0.9112	1.48721	2.95377	0.911111	0.46732	1.02941	0.367435	0.367115	0.326552	0.436185	0.158187	0.424555	0.115789	0.0761905	0	0.593886	0.82663	0.460554	-	0	0	-	-	-	1.98321	2.06349	Third leaf sheath - Three leaf stage
	Internode #2 - Ear emergence	0.82764	0.661819	0.128495	0.0583942	0.512593	15.9657	1.52941	0.161103	0.0786414	0.185683	1.52333	3.49283	2.75061	0.526316	0.552381	0.416667	1.73799	1.26214	1.42217	-	0.363057	0.478873	-	-	-	2.58941	3.96032	Internode #2 - Ear emergence
	Anther	3.76263	0.388304	0.7674	3.50608	0.162963	0.277778	1.35846	3.5966	2.52275	2.61021	1.25806	1.12021	1.22821	0	0	0	0.218341	0.613037	1.07249	-	0.433121	1.1831	-	-	-	0.856682	2.51587	Anther
	Spike	1.2413	1.60056	1.69007	0.357664	0.419259	0.194444	1.35846	0.440233	0.3467	0.638039	1.2387	0.980652	1.68978	0.631579	0.571429	0	0.772926	0.647712	0.752665	-	0.267516	0.197183	-	-	-	3.22724	5.13492	Spike
	Coleoptile	1.59358	2.24783	1.53123	2.80779	1.32	1.49346	1.98162	1.49968	1.38094	1.42078	0.961911	1.07058	1.60825	1.21053	0.428571	0	1.51965	1.03329	1.03625	-	1.10191	0.633803	-	-	-	1.86572	3.61905	Coleoptile
	Stigma and Ovary	0.83189	0.429765	0.576443	0.150852	0.0696296	0.0767974	0.327206	0.509154	0.385059	0.707514	0.976474	0.675206	3.00759	0	0.257143	0	0.462882	0.929265	0.957356	-	0	0.492958	-	-	-	2.28793	4.73016	Stigma and Ovary
	Roots - Flag leaf stage	0.832048	0.741646	1.13861	2.76642	0.0237037	0.312092	0.422794	1.3418	1.14813	1.42817	0.944947	2.57542	1.54686	0.473684	0.352381	0.291667	1.12664	0.54785	0.8742	-	0	0.366197	-	-	-	1.81343	4.47619	Roots - Flag leaf stage
	Fifth leaf sheath - Flag leaf stage	5.37935	7.23422	2.28495	4.3163	0.262222	3.00654	1.80882	0.296791	0.799414	0.403608	0.682164	0.931028	0.395127	3.58947	1.06667	0.8125	1.1048	0.656033	1.1258	-	0.0318471	0.267606	-	-	-	1.70626	2.68254	Fifth leaf sheath - Flag leaf stage
	Root apical meristem - Three leaf stage	0.522588	1.93843	0.227246	1.15815	0.148148	0.44281	0.158088	0.159164	0.53694	1.13933	1.79331	2.96274	3.48566	1.21053	0.742857	0.6875	1.42358	0.945908	0.882729	-	0	0.28169	-	-	-	2.61072	3.15873	Root apical meristem - Three leaf stage
	Flag leaf sheath - Ear emergence	0.521801	0.580446	0.071981	0.0437956	1.00148	0.576797	0.582721	0.0581521	0.108487	0.335476	0.979355	0.847008	1.51959	0.6	1.09524	0.541667	0.895197	1.12621	2.10235	-	0.127389	0.267606	-	-	-	1.96578	1.28571	Flag leaf sheath - Ear emergence
	Roots - Three leaf stage	0.971982	0.783725	0.635336	4.3528	0.257778	0.23366	0.509191	0.852251	1.02563	1.18098	0.462991	1.31834	0.751734	0.210526	0.219048	0.229167	0.851528	0.63939	0.733475	-	0.146497	0.478873	-	-	-	2.03744	2.90476	Roots - Three leaf stage
	Axillary roots - Three leaf stage	1.63702	4.75743	1.07912	2.2944	0.111111	0.792484	0.165441	0.187379	0.741005	1.44545	2.71809	4.10982	3.97376	1.36842	0.8	0.291667	1.84279	1.1276	1.42004	-	0.273885	1.30986	-	-	-	2.33957	2.2619	Axillary roots - Three leaf stage
	Flag leaf sheath - 50 percent spike	0.827168	0.954208	0.0624628	0.0121655	1.41037	1.33333	1.0386	0.226793	0.211755	0.532195	0.91742	0.694375	1.13758	0.463158	0.8	0.479167	1.06987	0.778086	1.15352	-	0.356688	0.197183	-	-	-	1.64364	4.01587	Flag leaf sheath - 50 percent spike
	Radicle - Seedling stage	2.25846	3.89233	1.12433	1.87348	1.06222	3.75654	1.53309	0.818221	1.66246	1.97121	2.97231	6.00412	4.50478	1.50526	0.6	0.291667	0.982533	1.02635	1.08102	-	1.78981	16.1831	-	-	-	2.60555	2.80159	Radicle - Seedling stage
	Roots - 50 percent spike	0.552967	1.27197	0.654372	2.27981	0.0755556	0.153595	0.266544	1.74973	1.50764	1.91172	0.878211	2.67037	1.59672	0.252632	0.152381	0	1.16594	0.647712	0.684435	-	0.66879	0.394366	-	-	-	1.77405	6.84127	Roots - 50 percent spike
	Third leaf blade - Three leaf stage	1.45538	1.46999	0.926234	1.65693	0.853333	1.45098	0.930147	0.234547	0.340657	0.235582	0.410819	0.499642	0.345736	0.505263	0.352381	0.333333	0.340611	0.74896	0.93177	-	0.165605	0.0985915	-	-	-	1.14719	1.10317	Third leaf blade - Three leaf stage
	Spikelets - 50 percent spike	0.433496	0.473391	1.22308	0.321168	0.558519	0.153595	0.523897	0.218824	0.0900851	0.227521	0.629671	0.775528	1.04574	0.705263	0.6	0.270833	0.842795	0.63939	0.624733	-	0.133758	0.140845	-	-	-	1.94964	3.44444	Spikelets - 50 percent spike
	Root apical meristem - Tillering stage	0.880844	1.63676	0.411065	0.851582	0.493333	2.67484	0.507353	0.136765	0.584638	0.917858	1.20101	2.63024	1.83618	0.884211	0.485714	0.25	1.03057	0.73509	0.688699	-	0.458599	0.140845	-	-	-	2.8315	3.92063	Root apical meristem - Tillering stage
	Grain - Ripening stage	0.204313	0.0318688	0	0.0510949	0.543704	3.00654	1.93566	0.343528	0.743202	0.932924	0.171881	0.0813329	0.0883786	0	0	0	0	0.407767	0.353945	-	5.54777	170.831	-	-	-	0.554551	0	Grain - Ripening stage
	Awns - Ear emergence	0.78703	0.621287	0.132064	0.360097	0.951111	0.47549	0.540441	0.0243377	0.0574934	0.0474043	0.466992	0.525618	0.463636	0.115789	0.466667	0.583333	2.1048	0.822469	1.02559	-	0.388535	0.366197	-	-	-	1.00065	1.64286	Awns - Ear emergence
	Glumes	0.227924	0.0829208	0.136228	0.0364964	0.13037	0.0343137	0.226103	0.587982	0.521835	0.98503	1.22797	1.37209	1.74695	0	0.780952	0	0.558952	0.815534	1.89339	-	0	0.183099	-	-	-	1.58941	6.92857	Glumes
	Glumes - Ear emergence	0.538643	0.245359	0.412849	0.0170316	0.265185	0.315359	0.466912	0.46414	0.289389	0.555225	0.587261	0.740416	0.560544	0.4	1.11429	1.60417	1.68559	0.840499	1.51599	-	0.22293	0.56338	-	-	-	1.847	6.19841	Glumes - Ear emergence
	Leaf ligule	2.24256	3.14604	0.784057	0.36253	0.885926	1.01797	2.27574	0.157226	0.0433947	0.246234	0.95655	0.760838	0.921837	0.210526	0.847619	0.791667	1.76419	1.01942	1.48401	-	0.165605	0.619718	-	-	-	1.73919	1.99206	Leaf ligule
	Flag leaf blade - 50 percent spike	0.0571384	0.00959158	0.030934	0.0583942	0.724444	0.423203	0.189338	0.0527676	0.0821203	0.298436	0.794991	0.585812	0.583037	0.4	1.1619	0.875	0.860262	0.943135	1.28785	-	0.101911	0.267606	-	-	-	1.22014	1.50794	Flag leaf blade - 50 percent spike
	Internode #2 - 50 percent spike	2.53203	1.28434	0.28138	0.0145985	0.220741	18.9657	1.76654	0.201809	0.0954866	0.268592	1.25502	3.78108	2.81359	0.473684	0.485714	0.875	0.598253	1.22746	1.28785	-	0	0.943662	-	-	-	2.66624	4.4127	Internode #2 - 50 percent spike
	Fifth leaf sheath - Fifth leaf stage	0.79852	0.788985	0.931588	2.86375	1.0163	0.416667	1.30699	0.500754	0.330861	0.394492	0.394575	0.209602	0.430272	0.0947368	0.0571429	0.229167	0.908297	0.821082	0.541578	-	0	0.126761	-	-	-	2.13557	3.87302	Fifth leaf sheath - Fifth leaf stage
	fifth leaf blade night (-0.25h) 21:45	2.0883	2.45111	0.227246	0.0145985	0.626667	0.691176	1.35662	0.117166	0.170466	0.146243	0.235256	0.314762	0.226523	0.326316	0.457143	0.208333	1.38428	0.847434	0.899787	-	0.388535	0.28169	-	-	-	0.928341	2.39683	fifth leaf blade night (-0.25h) 21:45
	Grain - Soft dough	0.502912	0.288985	1.23498	2.26034	0.416296	0.616013	0.257353	0.0954124	0.214227	0.253335	0.706169	0.271229	0.621556	0	0.0571429	0	0.641921	0.701803	1.18124	-	5.35032	39.3099	-	-	-	1.33957	0.761905	Grain - Soft dough
	Flag leaf blade (senescence) - Dough stage	0.0473792	0.0606436	0.0654372	0.0194647	1.12444	0.0392157	0.198529	0.0577213	0.108487	0.28481	1.35096	0.843067	1.70112	0.252632	0.990476	0.5625	0.497817	1.00277	1.44563	-	0.579618	1.19718	-	-	-	1.6643	1.62698	Flag leaf blade (senescence) - Dough stage
	Flag leaf blade night (-0.25h) 06:45 - Flag leaf stage	0.501495	1.39202	0.387864	0.143552	0.694815	0.495098	1.38603	0.0422141	0.0150142	0.0172728	0.0752181	0.188463	0.106373	0.189474	0.619048	0	2.60262	0.747573	0.938166	-	0	0	-	-	-	0.910265	1.46825	Flag leaf blade night (-0.25h) 06:45 - Flag leaf stage
	Flag leaf blade (senescence) - Ripening stage	1.66724	0.220297	0.604402	0.199513	0.46963	0.354575	0.272059	0.350851	0.415545	0.597735	2.77739	2.01666	2.46542	0.557895	2.4381	3.47917	0.812227	1.41748	3.00426	-	2.16561	2.60563	-	-	-	2.79406	1.59524	Flag leaf blade (senescence) - Ripening stage
	First leaf blade - Tillering stage	2.41067	0.663985	0.150506	0.0462287	2.45481	1.5915	1.22243	0.993108	1.38204	1.23971	2.2623	0.874597	1.26626	1.12632	2.33333	1.5	1.61572	1.52011	2.24733	-	0.942675	0.295775	-	-	-	2.41382	1.97619	First leaf blade - Tillering stage
	Shoot apical meristem - Tillering stage	2.7151	2.82735	0.600238	1.96107	0.191111	1.8317	1.29963	1.41202	0.505356	0.954419	0.826198	2.80491	2.06879	0.178947	0.180952	0.6875	0.502183	0.905687	1.24094	-	0	0.422535	-	-	-	2.42221	4.48413	Shoot apical meristem - Tillering stage
	Shoot axis - First leaf stage	3.18243	3.81807	2.99286	5.15815	1.01926	0.805556	1.07537	1.17015	1.49144	1.15853	0.726094	0.903619	0.746485	1.47368	0.495238	0.75	0.820961	0.746186	0.641791	-	0	0.169014	-	-	-	1.75533	1.88095	Shoot axis - First leaf stage
	Roots - Seedling stage	1.66614	4.66244	1.07793	1.55474	0.565926	1.09967	0.147059	0.487831	1.33443	1.74878	3.9267	6.26657	5.66589	1.49474	0.8	0.291667	1.23144	1.27601	1.20043	-	0.789809	0.661972	-	-	-	2.68496	2.00794	Roots - Seedling stage
	Shoot axis - Milk grain stage	2.36424	2.78465	0.937537	0.238443	0.0518519	6.38235	0.895221	2.29356	0.291861	1.02716	1.1526	5.98244	2.49625	0	0.0571429	0	0.510917	0.889043	1.11727	-	0.369427	0.746479	-	-	-	1.94835	3.84127	Shoot axis - Milk grain stage
	Fifth leaf blade - Fifth leaf stage	0.640957	0.553837	0.560976	0.844282	0.36	0.52451	0.729779	0.255654	0.221734	0.1924	0.264944	0.340021	0.261293	0.189474	0.533333	1.1875	1.21834	0.775312	0.586354	-	0	0	-	-	-	0.91672	1.02381	Fifth leaf blade - Fifth leaf stage
	Flag leaf blade - Ear emergence	0.0206202	0.00309406	0.0202261	0	0.948148	0.130719	0.167279	0.0167995	0.037627	0.141349	0.783468	0.459334	0.779944	0.431579	1.31429	1.52083	0.899563	1.00693	1.52452	-	0.159236	0.43662	-	-	-	1.56617	1.79365	Flag leaf blade - Ear emergence
	flag leaf blade night (+0.25h) 07:15	0.342358	1.34499	0.733492	0.145985	0.81037	0.294118	1.63603	0.100797	0.0345143	0.0307072	0.0695367	0.225009	0.120806	0.231579	0.466667	0	3.61135	0.814147	0.720682	-	0	0	-	-	-	0.863783	0.492063	flag leaf blade night (+0.25h) 07:15
	Fifth leaf blade night (-0.25h) 21:45	0.277034	0.150371	0.214753	0.0194647	0.798519	0.161765	0.301471	0.0579367	0.103726	0.161309	0.426262	0.271766	0.514433	0.0736842	1.46667	1.70833	1.41921	1.14147	1.26013	-	0.426752	0.647887	-	-	-	1.69852	2.38889	Fifth leaf blade night (-0.25h) 21:45
	Shoot axis - Tillering stage	2.39037	1.92636	0.579417	1.74939	0.202963	1.09804	0.821691	0.739393	0.366291	0.8456	0.734096	3.2655	2.07113	0.115789	0.0571429	0.416667	0.484716	0.797503	0.950959	-	0	0.309859	-	-	-	2.04261	2.51587	Shoot axis - Tillering stage
	Stem axis - First leaf stage	3.18243	3.81807	2.99286	5.15815	1.01926	0.805556	1.07537	1.17015	1.49144	1.15853	0.726094	0.903619	0.746485	1.47368	0.495238	0.75	0.820961	0.746186	0.641791	-	0	0.169014	-	-	-	1.75533	1.88095	Stem axis - First leaf stage
	Endosperm	1.20856	0.44802	0.0969661	1.59124	0.794074	4.54575	1.46691	0.210424	0.308432	0.328567	0.738257	0.123074	0.0946579	0	0	0	1.12664	1.07628	2.10021	-	7.77707	106.225	-	-	-	1.73983	1.5	Endosperm
	Peduncle	0.0875177	0.129641	0.110054	0.0900243	0.139259	0.952614	0.426471	0.0521215	0.0322256	0.103253	2.07482	5.80849	2.82071	0	0.0571429	0.4375	0.703057	1.31484	1.11301	-	0	0.239437	-	-	-	1.49451	0.666667	Peduncle
	Peduncle - 50 percent spike	0.658272	1.27908	0.964902	0.479319	0	0.821895	0.352941	0.321775	0.534285	0.441416	1.54869	2.58975	1.40103	0.494737	0.780952	0.1875	0.755459	0.78086	0.678038	-	0	0.338028	-	-	-	1.5623	3.38095	Peduncle - 50 percent spike
	Peduncle - Ear emergence	0.236266	0.378403	0.654372	0.301703	0.0237037	1.62418	0.288603	0.113935	0.182093	0.133001	1.25998	2.68237	0.65492	0.715789	1.02857	0.375	1.57642	0.742025	0.886994	-	0.280255	0.197183	-	-	-	1.62556	2.72222	Peduncle - Ear emergence
	Flag leaf sheath - Full boot	1.12655	1.98205	0.48721	0.221411	0.780741	2.17974	1.15257	0.205686	0.129635	0.226658	0.544371	0.457005	0.440206	1.42105	0.552381	0.479167	1.68559	0.669903	1.15991	-	0	0.197183	-	-	-	1.45061	2.47619	Flag leaf sheath - Full boot
	Flag leaf blade - Flag leaf stage	0.631985	0.591894	0.274836	0.150852	0.583704	0.665033	0.930147	0.0491062	0.0234368	0.0203435	0.174682	0.446972	0.155483	0.294737	0.809524	0.416667	1.48908	0.421637	0.665245	-	0.286624	0.225352	-	-	-	0.96643	1.21429	Flag leaf blade - Flag leaf stage
	Lemma	0.16685	0.0408416	0.114218	0	0.348148	0.0359477	0.415441	1.01443	0.892612	1.81029	1.9992	1.73845	2.44864	0.347368	1.11429	1.22917	0.436681	0.682386	2.00426	-	0.22293	0.633803	-	-	-	1.72046	8.7619	Lemma
	Lemma - Ear emergence	0.602865	0.402847	0.725758	0.0170316	0.232593	0.346405	0.419118	0.884127	0.45482	0.987141	0.711611	0.852024	0.662231	0.273684	1.10476	0	0.419214	0.787795	1.59488	-	0.191083	0.422535	-	-	-	1.76372	7.34921	Lemma - Ear emergence
	Awns - Milk grain stage	0.79427	0.421101	0.0862582	0.0194647	0.754074	0.0506536	0.391544	0.161318	0.302847	0.470204	1.48188	1.03923	1.36739	0.410526	1.1619	1.125	1.52402	0.84466	1.31557	-	0.216561	0.830986	-	-	-	1.37573	2.92857	Awns - Milk grain stage
	fifth leaf blade night (+0.25h) 22:15	4.76735	5.82519	0.453302	0.167883	2.33037	5.78268	3.95221	0.0407064	0.021148	0.0308991	0.232616	0.32981	0.155201	0.0947368	0.647619	0.6875	1.8559	1.0208	1.07249	-	0	0.183099	-	-	-	1.07876	0.865079	fifth leaf blade night (+0.25h) 22:15
	Flag leaf blade - Milk grain stage	0.0897214	0.0646658	0.0993456	0.0243309	0.943704	0.150327	0.246324	0.0508292	0.181635	0.44276	1.42498	1.08205	1.55455	0.326316	1.18095	0.729167	0.248908	1.47989	2.08742	-	0	1.71831	-	-	-	2.4164	2.64286	Flag leaf blade - Milk grain stage
	Grain - Hard dough	0.661892	0.303527	0.499108	0.76399	0.872593	4.81863	2.23162	0.278914	0.297812	0.400154	0.554453	0.410606	0.433365	0	0.0666667	0	1.26201	1.00555	1.51386	-	13.0955	189.183	-	-	-	1.44093	1.42857	Grain - Hard dough
	Flag leaf sheath - Milk grain stage	0.266488	0.277228	0.0838786	0.0583942	0.717037	0.303922	0.321691	0.0926125	0.0922823	0.393148	1.43146	2.0971	2.42052	0.105263	0.628571	0	0.50655	1.00971	1.42857	-	0	0.450704	-	-	-	1.70239	1.24603	Flag leaf sheath - Milk grain stage
	Embryo proper	0.955297	0.541151	0.0696014	0.644769	1.40296	11.0082	5.27941	0.145811	0.1376	0.212552	0.0502521	0.0472949	0.0761012	0	0	0	0	0.459085	0.121535	-	18.6879	488.662	-	-	-	0.712718	0.357143	Embryo proper
	Fifth leaf blade (senescence) - Milk grain stage	0.266016	0.17729	0.0844735	0	0.6	0.119281	0.303309	0.100797	0.254783	0.547548	1.06546	0.630777	1.25108	0.315789	1.99048	0.25	1.08734	0.843273	1.66311	-	0.242038	0.408451	-	-	-	1.85023	1.53968	Fifth leaf blade (senescence) - Milk grain stage
	Roots - Tillering stage	1.11569	1.91089	1.10351	1.94891	0.321481	0.699346	0.345588	1.7213	1.62977	2.19346	1.52885	4.35077	2.18276	1.01053	0.285714	0	1.12664	0.760055	1.03838	-	0	0.633803	-	-	-	2.68625	7.75397	Roots - Tillering stage
	Shoot axis - Full boot	2.17787	2.66491	0.528257	0.934307	0.475556	2.45425	1.09007	0.885204	0.272727	0.860666	1.1017	3.90039	2.66804	0.105263	0.171429	0	0.991266	0.872399	0.735608	-	0	0.535211	-	-	-	2.40865	2.12698	Shoot axis - Full boot
	Fifth leaf blade - Ear emergence	0.0717771	0.0680693	0.0440214	0	0.826667	0.135621	0.251838	0.0516907	0.123592	0.434123	0.907258	0.407739	0.727085	0.589474	2.01905	1.5	0.973799	0.776699	1.66951	-	0	0.366197	-	-	-	1.58748	1.57143	Fifth leaf blade - Ear emergence
	First leaf sheath - Seedling stage	3.19062	4.71906	2.8959	7.38686	0.807407	1.0817	1.0386	0.850958	1.21999	1.02581	0.827639	1.36116	1.088	4.31579	0.72381	1	0.620087	1.00139	0.897655	-	0	0.239437	-	-	-	1.643	2.42857	First leaf sheath - Seedling stage
	Note: This is the same data as Table S5 A however the data is represented in fold change and is non-logarithmic.
[truncated: 7 more columns]
