# Supplementary material for: Characterization of the Esi3/RCI2/PMP3 gene family in the Triticeae
Source: BMC Genomics. 2018 Dec 11;19:898. doi: 10.1186/s12864-018-5311-8 (PMC6288971; doi:10.1186/s12864-018-5311-8)
Supplement: Supplementary file 9 — Table S6. Esi3/RCI2/PMP3 tissue-specific expression assayed by microarray analysis. (XLSX 13 kb) [file 12864_2018_5311_MOESM9_ESM.xlsx]

## Sheet: Sheet1
Table S6 A. Esi3/RCI2/PMP3 tissue-specific expression assayed by microarray analysis (log2)
Tissue	Esi3-1	Esi3-2	Esi3-3	Esi3-4	Esi3-5	Esi3-7	Esi3-8	Esi3-9	Esi3-10
Germinating seed, coleoptile	4.99486	3.68036	7.23397	4.20378	5.49531	0.645323	0.60572	1.01233	0.529793
Germinating seed, root	7.92683	4.94181	5.6804	4.22677	8.79343	0.63047	1.46685	1.22569	0.534223
Germinating seed, embryo	5.78885	3.70045	3.77527	4.09773	7.51993	0.708027	0.59656	0.977907	0.570993
Seedling, root	7.53287	5.38674	4.19282	4.46442	8.26563	0.71681	0.31916	1.36932	0.328133
Seedling, crown	6.7749	4.77233	4.28202	4.18829	7.38423	0.72345	0.395463	0.977077	0.33005
Seedling, leaf	9.094	6.05574	5.7343	4.59495	7.6531	0.753717	0.609723	1.4897	0.506157
Immature inflorescence	3.0161	2.88579	2.08445	4.0215	7.30617	0.771143	0.40359	1.12388	0.707363
Floral bracts, before anthesis	6.78422	5.16027	3.55359	4.21027	9.04347	0.6434	0.44858	2.39421	0.36051
Pistil, before anthesis	4.31999	6.8605	4.70063	4.6155	8.6864	0.727917	1.21031	2.01866	0.220907
Anthers, before anthesis	2.07845	5.04655	3.35971	4.35516	8.43777	0.93879	0.897117	9.6876	0.643043
Caryopsis, 3-5 DAPa	6.99063	5.29805	1.57664	3.67774	8.85453	0.65295	0.324243	1.43781	0.34844
Embryo, 22 DAPa	8.62957	5.23393	6.87173	3.94489	5.50545	0.755077	7.84593	1.02245	0.40954
Endosperm, 22 DAPa	7.18173	5.46747	3.80112	4.50823	7.92503	0.81488	5.53882	1.45671	0.42199
Affymetrix microarray data from Schreiber et al., 2009 [29].
Values are in log2 units and all values had 4 subtracted as background.
aDAP - Days After Pollination
Table S6 B. Esi3/RCI2/PMP3 fold differences in tissue-specific expression compared to the seedling, leaf tissue
Tissue	Esi3-1	Esi3-2	Esi3-3	Esi3-4	Esi3-5	Esi3-7	Esi3-8	Esi3-9	Esi3-10
Germinating seed, coleoptile	0.0583495	0.192726	2.82778	0.762513	0.224099	0.927621	0.997229	0.718289	1.01652
Germinating seed, root	0.445295	0.462035	0.963333	0.774759	2.20432	0.918119	1.81142	0.832774	1.01964
Germinating seed, embryo	0.10117	0.195429	0.257202	0.708471	0.911828	0.968826	0.990917	0.701352	1.04597
Seedling, root	0.338885	0.628945	0.343534	0.913498	1.52894	0.974743	0.817583	0.91995	0.883913
Seedling, crown	0.200393	0.410824	0.365445	0.75437	0.829971	0.979239	0.861988	0.700948	0.885088
Seedling, leaf	1	1	1	1	1	1	1	1	1
Immature inflorescence	0.0148037	0.11111	0.0796683	0.672008	0.786254	1.01215	0.866857	0.776029	1.14966
Floral bracts, before anthesis	0.201692	0.537575	0.220568	0.765949	2.62145	0.926385	0.894316	1.87191	0.903974
Pistil, before anthesis	0.0365494	1.74686	0.488467	1.01435	2.0467	0.982276	1.51633	1.4429	0.820599
Anthers, before anthesis	0.00772875	0.496826	0.192832	0.846871	1.72269	1.13687	1.22043	293.64	1.09953
Caryopsis, 3-5 DAPa	0.232715	0.591445	0.05603	0.529532	2.29968	0.932537	0.820469	0.964672	0.896443
Embryo, 22 DAPa	0.724756	0.565732	2.1999	0.637254	0.225679	1.00094	150.77	0.723345	0.935224
Endosperm, 22 DAPa	0.265675	0.665143	0.261853	0.941661	1.20742	1.04331	30.4653	0.977397	0.943329
Affymetrix microarray data from Schreiber et al., 2009 [29].
aDAP - Days After Pollination
Note: This is the same data as in Table S6 A, but the values are expressed as fold differences and are non-logarithmic
