# Supplementary material for: Characterization of the Esi3/RCI2/PMP3 gene family in the Triticeae
Source: BMC Genomics. 2018 Dec 11;19:898. doi: 10.1186/s12864-018-5311-8 (PMC6288971; doi:10.1186/s12864-018-5311-8)
Supplement: Supplementary file 10 — Table S7. Esi3/RCI2/PMP3 gene expression in T. aestivum in response to drought and heat stress. (XLSX 15 kb) [file 12864_2018_5311_MOESM10_ESM.xlsx]

## Sheet: Sheet1
Table S7 A. Esi3/RCI2/PMP3 gene expression in response to drought and heat stress
	Control	Drought 1 hr	Drought 6 hr	Heat 1 hr	Heat 6 hr	Mixed 1 hr	Mixed 6 hr
Esi3-1-A	26.8298	98.8535	546.843	10.7628	7.60528	9.31714	54.8664
Esi3-1-B	2.68562	6.68346	119.536	0.622281	0.227542	0.988104	2.46406
Esi3-1-D	2.20375	12.1804	196.011	0.789591	0.36168	0.447915	2.50088
Esi3-2-A	3.40662	3.35662	32.8861	1.40532	2.48961	2.77709	6.18326
Esi3-2-D	0.026217	0.529057	29.3896	0.0824379	0	0.0791499	0.696967
Esi3-3-A	19.9926	37.6016	120.087	17.6606	4.78828	6.23471	3.87829
Esi3-3-B	18.9919	76.225	416.37	22.1213	6.03375	19.476	19.9073
Esi3-3-D	15.1929	54.4218	276.515	11.8697	8.5303	10.3757	7.99153
Esi3-4-A	0	0	0	0	0	0	0
Esi3-4-B	28.2832	67.565	76.1611	38.5116	76.1733	25.6603	63.8414
Esi3-4-D	20.5225	56.1971	48.3627	30.1203	62.8492	31.1949	78.1515
Esi3-5-A	92.0251	83.503	43.5496	226.101	579.359	288.854	571.86
Esi3-5-B	46.5447	42.8482	31.1339	39.9655	99.3506	17.4048	70.8839
Esi3-5-D	52.6131	52.0031	18.251	83.3234	372.437	84.53	424.068
Esi3-6-A	0.038267	0.0431471	0.024523	0	0	0	0
Esi3-6-B	0.0664855	0	0	0.0696867	0	0	0
Esi3-6-D	0.0664855	0	0	0.0696867	0	0	0
Esi3-7-A	1.4693	1.97058	3.51238	2.45604	4.13094	1.1997	4.95894
Esi3-7-B	1.73158	2.3842	4.41833	1.72366	4.88523	0.915423	3.06674
Esi3-7-D	2.59833	3.83988	6.04343	2.81427	5.11459	2.40321	5.15951
Esi3-8-A	0	0	0	0	0	0	0
Esi3-8-B	0.225829	0.207719	0.7921	0.0457507	0.199847	0.111467	0.381524
Esi3-8-D	0	0	0.1973	0	0	0	0
Esi3-9-A	0	0	0	0	0	0	0
Esi3-9-B	0	0	0	0	0	0	0
Esi3-9-D	0	0	0	0	0	0	0
ESI3-10-A	3.42237	5.25412	5.46763	3.79115	1.1445	1.13549	2.10173
ESI3-10-B	18.0585	22.182	28.8943	13.5565	19.8202	13.3106	32.6674
ESI3-10-D	10.5727	15.5922	15.2684	12.2366	24.5456	13.7759	53.212
	Note: Stress conditions are described in Liu et al., 2015 [30] , briefly, they are seedlings grown on filter paper
	and treated with 20% PEG, 40°C or both heat and PEG, RNA was extracted from leaves.
	Units are RPKPM. Values are averages from two transcriptome libraries.
	Mixed refers to combined drought and heat treatment.
Table S7 B. Esi3/RCI2/PMP3 fold change in gene expression in response to drought and heat
	Control	Drought 1 hr	Drought 6 hr	Heat 1 hr	Heat 6 hr	Mixed 1 hr	Mixed 6 hr
Esi3-1-A	1	3.68447	20.3819	0.401152	0.283464	0.347268	2.04498
Esi3-1-B	1	2.48861	44.5097	0.231709	0.0847263	0.367924	0.917501
Esi3-1-D	1	5.52712	88.9442	0.358293	0.16412	0.203251	1.13483
Esi3-2-A	1	0.985323	9.6536	0.412527	0.730815	0.815204	1.81507
Esi3-2-D	1	20.1799	1121.01	3.14445	0	3.01904	26.5846
Esi3-3-A	1	1.88077	6.00654	0.883353	0.239502	0.311851	0.193986
Esi3-3-B	1	4.01354	21.9235	1.16477	0.317701	1.02549	1.0482
Esi3-3-D	1	3.58206	18.2003	0.781263	0.561466	0.68293	0.526005
Esi3-4-A	1	0	0	0	0	0	0
Esi3-4-B	1	2.38888	2.6928	1.36164	2.69324	0.907265	2.25722
Esi3-4-D	1	2.73831	2.35657	1.46767	3.06245	1.52003	3.80809
Esi3-5-A	1	0.907394	0.473237	2.45695	6.29567	3.13886	6.21418
Esi3-5-B	1	0.920581	0.668903	0.858647	2.13452	0.373938	1.52292
Esi3-5-D	1	0.988407	0.346892	1.5837	7.0788	1.60664	8.06014
Esi3-6-A	1	1.12753	0.640838	0	0	0	0
Esi3-6-B	1	0	0	1.04815	0	0	0
Esi3-6-D	1	0	0	1.04815	0	0	0
Esi3-7-A	1	1.34117	2.39051	1.67157	2.8115	0.816511	3.37503
Esi3-7-B	1	1.37689	2.55161	0.995426	2.82125	0.528663	1.77106
Esi3-7-D	1	1.47783	2.32589	1.08311	1.96842	0.924905	1.9857
Esi3-8-A	1	0	0	0	0	0	0
Esi3-8-B	1	0.919806	3.50753	0.20259	0.884948	0.49359	1.68944
Esi3-8-D	1	0	0	0	0	0	0
Esi3-9-A	1	0	0	0	0	0	0
Esi3-9-B	1	0	0	0	0	0	0
Esi3-9-D	1	0	0	0	0	0	0
ESI3-10-A	1	1.53523	1.59761	1.10776	0.334417	0.331784	0.614115
ESI3-10-B	1	1.22834	1.60003	0.750695	1.09755	0.737083	1.80897
ESI3-10-D	1	1.47477	1.44413	1.15738	2.32161	1.30297	5.03297
	Note: This is the same data as Table S7 A however the data is represented in fold change and is non-logarithmic.
