# Supplementary material for: Characterization of the Esi3/RCI2/PMP3 gene family in the Triticeae
Source: BMC Genomics. 2018 Dec 11;19:898. doi: 10.1186/s12864-018-5311-8 (PMC6288971; doi:10.1186/s12864-018-5311-8)
Supplement: Supplementary file 11 — Table S8. Esi3/RCI2/PMP3 expression in response to drought in Cappelli, a water use efficient line, and Ofanto, a water use inefficient line of T. turgidum. (XLSX 12 kb) [file 12864_2018_5311_MOESM11_ESM.xlsx]

## Sheet: Sheet1
Table S8 A. Esi3/RCI2/PMP3 expression in response to drought in Cappelli, a water use efficient line, and Ofanto, a water use inefficient line (log2)
	Esi3-1	Esi3-2	Esi3-3	Esi3-4	Esi3-5	Esi3-7	Esi3-8	Esi3-9	Esi3-10
Cappelli, control	5.88737	3.13783	6.21092	3.28333	6.80847	0.13545	1.57967	0.372457	5.76661
Cappelli, drought	4.10956	2.90048	6.58496	3.19545	6.6596	0.0663767	1.66926	0.312133	5.89431
Cappelli, heat	5.11146	4.6304	4.93012	3.36397	9.6494	0.360447	2.20291	0.2037	5.32314
Cappelli, drought + heat	4.60708	4.3881	5.1087	3.33496	9.14037	0.143203	2.63973	0.312397	5.28752
Ofanto, control	5.93774	2.54616	4.7362	3.68415	6.39873	0.26742	0.895973	0.55593	5.02711
Ofanto, drought	7.34167	3.37004	6.11599	3.45666	6.29831	0.11475	1.12219	0.35335	5.37985
Ofanto, heat	5.63138	3.005	5.07511	3.15945	7.8499	0.12823	1.22217	0.172847	4.55576
Ofanto, drought + heat	6.37296	4.10867	5.22893	3.42953	9.16943	0.258347	2.9389	0.430847	5.35732
Note: Esi3/RCI2/PMP3 expression was quantified with an Affymetrix microarray. Conditions were those described in Aprile et al., 2013 [31]; in brief, plants
were stressed at booting stage by withholding water to 12.5% soil water content.
Heat treatment was by incremental increases to 40°C, combined treatment used the
same two conditions. Measurements are on the log2 scale
Background of 3.4 subtracted from all values.
Table S8 B. Esi3/RCI2/PMP3 fold change in expression in response to drought in Cappelli, a water use efficient line, and Ofanto, a water use inefficient line
	Esi3-1	Esi3-2	Esi3-3	Esi3-4	Esi3-5	Esi3-7	Esi3-8	Esi3-9	Esi3-10
Cappelli, control	1	1	1	1	1	1	1	1	1
Cappelli, drought	0.291626	0.848306	1.29598	0.940907	0.901961	0.95325	1.06407	0.959049	1.09255
Cappelli, heat	0.58402	2.8139	0.411566	1.05748	7.16483	1.16877	1.54033	0.889609	0.735365
Cappelli, drought + heat	0.411713	2.37886	0.465799	1.03644	5.03468	1.00539	2.08502	0.959224	0.71743
Ofanto, control	1	1	1	1	1	1	1	1	1
Ofanto, drought	2.64621	1.77015	2.60231	0.854122	0.932759	0.899584	1.16976	0.868995	1.27699
Ofanto, heat	0.80868	1.37444	1.2648	0.695105	2.73429	0.908029	1.25371	0.766797	0.721289
Ofanto, drought + heat	1.35212	2.95367	1.40711	0.83821	6.82439	0.993731	4.1208	0.916951	1.2572
Note: This is the same data as in Table S8 A, but the values are expressed as fold change compared to the controls and are non-logarithmic
