# Supplementary material for: Characterization of the Esi3/RCI2/PMP3 gene family in the Triticeae
Source: BMC Genomics. 2018 Dec 11;19:898. doi: 10.1186/s12864-018-5311-8 (PMC6288971; doi:10.1186/s12864-018-5311-8)
Supplement: Supplementary file 12 — Table S9. Esi3/RCI2/PMP3 response to drought in the hexaploid Chinese Spring, the tetraploid Creso, and a Chinese Spring chromosome deletion line. (XLSX 12 kb) [file 12864_2018_5311_MOESM12_ESM.xlsx]

## Sheet: Sheet1
Table S9 A. Esi3/RCI2/PMP3 response to drought in the hexaploid Chinese Spring, the tetraploid Creso, and a Chinese Spring chromosome deletion line (log2)
	Esi3-1	Esi3-2	Esi3-3	Esi3-4	Esi3-5	Esi3-7	Esi3-8	Esi3-9	Esi3-10
Creso Control	5.79404	3.73212	4.249	2.36541	7.39567	0.367757	0.316343	3.26299	5.729
Creso Mild stress	5.4843	4.28495	4.74976	2.28557	7.6172	0.695217	1.22631	3.2329	5.65788
Creso Severe stress	5.15932	4.50584	5.22448	2.35786	7.81867	0.70411	2.33197	3.84054	5.81814
Chinese Spring Control	3.78629	4.02486	2.16708	2.01992	8.06843	0.33903	0.681473	3.20464	0
Chinese Spring mild stress	5.45685	4.42658	3.46126	2.14952	8.1496	0.263947	1.17946	3.27019	0
Chinese Spring severe stress	5.25814	3.81996	3.2629	2.30668	8.13693	0.39983	1.08	3.53198	0
Chinese Spring-5AL Control	4.41845	3.93401	0.00626	2.12013	8.19447	0.292413	0.86916	3.95249	0
Chinese Spring-5AL Mild stress	6.62053	4.78871	0.294423	2.12378	8.3177	0.60175	1.54084	4.43811	0
Chinese Spring-5AL Severe stress	5.38173	4.32634	0.08908	2.17464	8.4871	0.52534	1.83749	4.2605	0
Note: Esi3/RCI2/PMP3 expression was quantified with an Affymetrix microarray. Plants were grown
as described by Aprile et al., 2009 [32]; briefly, soil grown plants were treated at anthesis
at the following levels of stress: Control field capacity 28% water content, mild stress 18% water
content or severe stress at 12.5% water content. Background of 3.3 subtracted from all values, values are in log2 units.
Table S9 B. Esi3/RCI2/PMP3 fold change in response to drought in the hexaploid Chinese Spring, the tetraploid Creso, and a Chinese Spring chromosome deletion line
	Esi3-1	Esi3-2	Esi3-3	Esi3-4	Esi3-5	Esi3-7	Esi3-8	Esi3-9	Esi3-10
Creso Control	1	1	1	1	1	1	1	1	1
Creso Mild stress	0.806791	1.46695	1.41496	0.946165	1.16597	1.2548	1.87901	0.979359	0.951897
Creso Severe stress	0.644069	1.70967	1.96629	0.994783	1.34071	1.26256	4.04356	1.49231	1.06373
Chinese Spring Control	1	1	1	1	1	1	1	1	1
Chinese Spring mild stress	3.18338	1.32109	2.45238	1.09399	1.05787	0.949287	1.41224	1.04649	1
Chinese Spring severe stress	2.77377	0.867601	2.13736	1.21989	1.04863	1.04304	1.31816	1.2547	1
Chinese Spring-5AL Control	1	1	1	1	1	1	1	1	1
Chinese Spring-5AL Mild stress	4.60144	1.80839	1.22108	1.00253	1.08917	1.23914	1.59293	1.40019	1
Chinese Spring-5AL Severe stress	1.94974	1.31251	1.05909	1.03851	1.22487	1.17522	1.95657	1.23799	1
Note: This is the same data as in Table S9 A, but the values are expressed as fold change relative to the non-stressed controls and are non-logarithmic.
