# Supplementary material for: Characterization of the Esi3/RCI2/PMP3 gene family in the Triticeae
Source: BMC Genomics. 2018 Dec 11;19:898. doi: 10.1186/s12864-018-5311-8 (PMC6288971; doi:10.1186/s12864-018-5311-8)
Supplement: Supplementary file 13 — Table S10. Esi3/RCI2/PMP3 gene expression in cold treated wheat seedlings. (XLSX 12 kb) [file 12864_2018_5311_MOESM13_ESM.xlsx]

## Sheet: Sheet1
Table S10. Esi3/RCI2/PMP3 gene expression in cold treated seedlings
		Duncan's		Duncan's
	23°C	MRa	4°C	MRa	Fold change
Esi3-1-A	39.8931	b	256.619	e	6.43266
Esi3-1-B	8.57637	a	112.265	d	13.09
Esi3-1-D	1.72201	a	59.211	c	34.3849
Esi3-2-A	1.90632	b	10.2923	c	5.39903
Esi3-2-D	0.0434883	a	0.682831	a	15.7015
Esi3-3-A	0.1399	a	0.803688	a	5.74471
Esi3-3-B	1.83839	a	54.3305	b	29.5533
Esi3-3-D	3.63085	a	59.3064	b	16.334
Esi3-4-A	1.20249	a	0.398518	a	0.331412
Esi3-4-B	37.249	c	5.75008	a	0.154369
Esi3-4-D	20.9018	b	4.95074	a	0.236858
Esi3-5-A	25.1335	c	3.07348	a	0.122286
Esi3-5-B	7.77222	b	1.32969	a	0.171083
Esi3-5-D	8.91901	b	2.2664	a	0.254109
Esi3-6-A	0.120969		0.0257905		0.213199
Esi3-6-B	0.0569852		0.110109		1.93224
Esi3-6-D	0.0569852		0.110109		1.93224
Esi3-7-A	1.43199	a	2.35354	b	1.64354
Esi3-7-B	1.39688	a	0.755267	a	0.540683
Esi3-7-D	1.35387	a	0.882584	a	0.651899
Esi3-8-A	0	a	0	a	0
Esi3-8-B	0	a	0.0646965	b	0
Esi3-8-D	0	a	0	a	0
Esi3-9-A	0		0		0
Esi3-9-B	0		0		0
Esi3-9-D	0		0		0
Esi3-10-A	0	a	0	a	0
Esi3-10-B	10.3717	bc	12.7593	c	1.23021
Esi3-10-D	9.28551	b	13.3236	c	1.43488
	Note: Plants were grown as described in Li et al., 2015 [35], in brief, seedlings were grown in soil for 2 weeks at 23°C,
	moved to 4°C for 2 weeks. RNA samples were from the leaf. Values are in RPKPM, and represent the average of three replicates.
	a Duncan's multiple range (MR) post hoc test
