# Supplementary material for: Characterization of the Esi3/RCI2/PMP3 gene family in the Triticeae
Source: BMC Genomics. 2018 Dec 11;19:898. doi: 10.1186/s12864-018-5311-8 (PMC6288971; doi:10.1186/s12864-018-5311-8)
Supplement: Supplementary file 14 — Table S11. Esi3/RCI2/PMP3 gene expression in wheat spikes in response to Fusarium graminearum inoculation. (XLSX 22 kb) [file 12864_2018_5311_MOESM14_ESM.xlsx]

## Sheet: Sheet1
Table S11. Esi3/RCI2/PMP3 gene expression in wheat spikes in response to Fusarium graminearum inoculation in the disease susceptible NIL 51 and disease resistant NIL 38 + .
																				Fold Change
	24 hr Moc		24 hr Fus		24 hr Moc		24 hr Fus			48 hr Moc		48 hr Fus		48 hr Moc		48 hr Fus				24 hr		24 hr		48 hr		48 hr
	NIL 51		NIL 51		NIL 38		NIL 38			NIL 51		NIL 51		NIL 38		NIL 38				NIL 51		NIL 38		NIL 51		NIL 38
Esi3-1-A	4.21621		4.05638		5.06333		3.73146			7.52568		4.03515		5.56561		3.74439			Esi3-1-A	0.962092		0.736957		0.536184		0.672773
Esi3-1-B	0.541954		0.693125		0.55794		0.817172			1.08535		0.692487		0.87041		0.406802			Esi3-1-B	1.27894		1.46462		0.638032		0.467368
Esi3-1-D	0		0.260257		0.161043		0.0784343			0.171519		0.0333025		0.0712709		0.081202			Esi3-1-D			0.487041		0.194162		1.13934
Esi3-2-A	2.02207		1.20173		1.6793		2.3753			2.13486		1.09035		2.08596		1.36189			Esi3-2-A	0.594309		1.41446		0.510734		0.652884
Esi3-2-D	0		0		0		0			0.11167		0		0.149069		0			Esi3-2-D					0		0
Esi3-3-A	0.925217		0.572937		0.221866		0.733033			1.09678		0.63775		0.437121		0.606232			Esi3-3-A	0.619246		3.30394		0.581475		1.38687
Esi3-3-B	0.407629		0.378829		0.382664		0.76023			0.424604		0.552146		0.531258		0.429165			Esi3-3-B	0.929347		1.98668		1.30038		0.807827
Esi3-3-D	0.167569	a	1.09906	c	0.69477		0.793098			0.183552		0.40196		0.306935		0			Esi3-3-D	6.55889	*	1.14153		2.1899
Esi3-4-A	1.84025	ab	3.51306	ab	1.8245	ab	5.33826	bc		0.692902	a	10.4045	d	3.44698	ab	8.16632	cd		Esi3-4-A	1.90902	*	2.92587	*	15.0158	*	2.36912
Esi3-4-B	0		0		0		0			0		0		0		0			Esi3-4-B
Esi3-4-D	4.32196	a	7.85456	a	4.49863	a	11.1164	a		3.93533	a	33.5183	b	7.19863	a	32.0574	b		Esi3-4-D	1.81736	*	2.47107	*	8.51729	*	4.45326
Esi3-5-A	63.6115		65.1273		70.8488		54.1325			63.225		69.2054		76.1189		54.4455			Esi3-5-A	1.02383		0.764057		1.09459		0.715269
Esi3-5-B	63.4929		61.4424		61.3297		56.9332			45.9984		57.1106		54.635		50.0935			Esi3-5-B	0.967705		0.928313		1.24158		0.916876
Esi3-5-D	69.169		72.7209		71.7756		60.6433			67.1255		80.1993		75.5318		68.3781			Esi3-5-D	1.05135		0.844901		1.19477		0.905288
Esi3-6-A	0		0		0		0.111805			0		0		0		0			Esi3-6-A
Esi3-6-B	0.109703		0		0.0483041		0.03677			0.257148		0.0461525		0.0475621		0.140999			Esi3-6-B	0		0.76122		0.179478		2.96452
Esi3-6-D	0.109703		0.138165		0.0483041		0.03677			0.257148		0.0461525		0.0475621		0.140999			Esi3-6-D	1.25944		0.76122		0.179478		2.96452
Esi3-7-A	1.05004		1.01058		0.730928		0.943121			0.706102		0.469876		0.881778		1.1539			Esi3-7-A	0.962421		1.29031		0.66545		1.30861
Esi3-7-B	1.50705		1.50348		1.64977		1.87001			1.45452		1.65685		1.31668		1.92232			Esi3-7-B	0.997635		1.1335		1.13911		1.45998
Esi3-7-D	1.00567		0.967853		2.04206		0.730445			0.764814		2.07603		0.469016		1.35022			Esi3-7-D	0.962393		0.357699		2.71442	*	2.87883
Esi3-8-A	0		0		0		0			0		0		0		0			Esi3-8-A
Esi3-8-B	0		0		0		0			0		0		0		0			Esi3-8-B
Esi3-8-D	0		0		0		0			0		0		0		0			Esi3-8-D
Esi3-9-A	23.7416		22.5963		21.9067		24.2729			6.58608		5.29487		5.31929		5.56428			Esi3-9-A	0.951759		1.10801		0.803949		1.04606
Esi3-9-B	10.2063		8.47892		10.7404		10.3887			2.39726		2.45828		2.17701		1.89299			Esi3-9-B	0.830757		0.967252		1.02546		0.869537
Esi3-9-D	0		0		0		0			0		0		0		0.0590547			Esi3-9-D
Esi3-10-A	2.19538		2.26587		3.25583		2.48153			2.31195		4.30839		2.8625		2.43715			Esi3-10-A	1.03211		0.762182		1.86353		0.851406
Esi3-10-B	13.2283		14.0081		13.8795		13.9692			16.6436		14.1411		17.9326		10.9856			Esi3-10-B	1.05895		1.00647		0.849645		0.612604
Esi3-10-D	6.59604		6.14686		7.61468		4.99906			5.83212		7.13059		8.49075		5.89499			Esi3-10-D	0.931901		0.656503		1.22264		0.694284
+ Data is from Steiner et al., 2017 [36]; from the Bioproject PRJEB12358 deposited in the GenBank SRA database.
The data, expressed in RPKPM, is from spikes that were either mock innoculated (Moc) with water or innoculated with a suspension of Fusarium graminearum spores (Fus).
*Fold change values greater than 1.8 fold and a P value less than 0.05 are marked.
Duncan's multiple range value applies to each row for the given Esi3-3-D, Esi3-4-A or Esi3-4-D
