# Supplementary material for: Characterization of the Esi3/RCI2/PMP3 gene family in the Triticeae
Source: BMC Genomics. 2018 Dec 11;19:898. doi: 10.1186/s12864-018-5311-8 (PMC6288971; doi:10.1186/s12864-018-5311-8)
Supplement: Supplementary file 17 — Table S12. Triticum aestivum RNA-seq datasets used to compare Esi3/RCI2/PMP3 gene expression levels. (XLSX 15 kb) [file 12864_2018_5311_MOESM17_ESM.xlsx]

## Sheet: Sheet1
	Table S12: Triticum aestivum RNA-seq datasets used to compare Esi3/RCI2/PMP3 gene expression levels
	Tissue Specific Expression Dataa
	Details	Experiment ID (ENA SRA ID)	Total Reads	Number of replicates
	Fruit whole plant ripening stage	ERX391046 (ERR414721_2)	49053093	2
		ERX391050 (ERR414750_2)	30038860
	Cotyledon emergence root	ERX391071 (ERR424737_2)	45116709	2
		ERX391061(ERR424770_2)	51833599
	Leaf at whole plant fruit formation stage 30 to 50%	ERX391062 (ERR414749_2)	47106971	2
		ERX391021 (ERR414763_2)	33655313
	Stem at two nodes or internodes visible stage	ERX391032 (ERR414733_2)	40953211	2
		ERX391016 (ERR414767_2)	55483346
	Inflorescence maximum stem length reached stage	ERX391052 (ERR414735_2)	52120581	2
		ERX391070 (ERR414753_2)	45271806
	Cold Stressb
	Details	Experiment ID (ENA SRA ID)	Total Reads	Number of replicates
	Control (23°C)	SRX625519 (SRR1460549)	32616607	3
		SRX625520 (SRR1460550)	77577791
		SRX625521 (SRR1460551)	28872198
	Colds stress (4°C)	SRX625522 (SRR1460552)	40138740	3
		SRX625523 (SRR1460553)	25425859
		SRX625524 (SRR1460554)	19047190
	Drought, Heat and Combined Stressc
	Details	SRA database accession (ENA SRA ID)	Total Reads	Number of replicates
	Control	SRX673834 (SRR1542404_2)	81155853	2
		SRX673835 (SRR1542405_2)	75969741
	Drought stress 1hr	SRX673836 (SRR1542406_2)	68467921	2
		SRX673838 (SRR1542407_2)	75864652
	Drought stress 6hr	SRX673839 (SRR1542408_2)	63320064	2
		SRX673840 (SRR1542409_2)	73614455
	Heat stress 1hr	SRX673841 (SRR1542410_2)	66035008	2
		SRX673843 (SRR1542411_2)	51618473
	Heat stress 6hr	SRX673844 (SRR1542412_2)	76623839	2
		SRX673845 (SRR1542413_2)	67378274
	Combined stress 1hr	SRX673846 (SRR1542414_2)	53762767	2
		SRX673847 (SRR1542415_2)	55585647
	Combied stress 6hr	SRX673848 (SRR1542416_2)	53901424	2
		SRX673849 (SRR1542417_2)	56318014
	Fusarium graminearum Infectiond
	Details	Experiment ID (ENA SRA ID)	Total Reads	Number of replicates
	NIL51 Mock 6hr	ERX1274043 (ERR1201818_2)	38595486	3
		ERX1274044 (ERR1201819_2)	24236679
		ERX1274045 (ERR1201820_2)	42159031
	NIL51 F. graminearum 6hr	ERX1274025 (ERR1201800_2)	25871100	3
		ERX1274026 (ERR1201801_2)	20072367
		ERX1274027 (ERR1201802_2)	25871100
	NIL51 Mock 12hr	ERX1274028 (ERR1201803_2)	29301258	3
		ERX1274029 (ERR1201804_2)	25869265
		ERX1274030 (ERR1201805_2)	33058978
	NIL51 F. graminearum 12hr	ERX1274010 (ERR1201785_2	25418710	3
		ERX1274011 (ERR1201786_2)	38234787
		ERX1274012 (ERR1201787_2)	40831345
	NIL51 Mock 24hr	ERX1274031 (ERR1201806_2)	22984326	3
		ERX1274032 (ERR1201807_2)	27832536
		ERX1274033 (ERR1201808_2)	20840051
	NIL51 F. graminearum 24hr	ERX1274013 (ERR1201788_2)	27578418	3
		ERX1274014 (ERR1201789_2)	34713400
		ERX1274015 (ERR1201790_2)	31343655
	NIL51 Mock 48hr	ERX1274040 (ERR1201815_2)	34787468	3
		ERX1274041 (ERR1201816_2)	20013677
		ERX1274042 (ERR1201817_2)	23404211
	NIL51 F. graminearum 48hr	ERX1274022 (ERR1201797_2)	24045575	3
		ERX1274023 (ERR1201798_2)	32710023
		ERX1274024 (ERR1201799_2)	25984652
	NIL38 Mock 6hr	ERX1274022 (ERR1201782_2)	32065126	3
		ERX1274023 (ERR1201783_2)	31408636
		ERX1274024 (ERR1201784_2)	28365364
	NIL38 F. graminearum 6hr	ERX1273989 (ERR1201764_2)	30075553	3
		ERX1273990 (ERR1201765_2)	34903902
		ERX1273991 (ERR1201766_2)	21031798
	NIL38 Mock 12hr	ERX1273992 (ERR1201767_2)	34997985	3
		ERX1273993 (ERR1201768_2)	23599332
		ERX1273994 (ERR1201769_2)	40003384
	NIL38 F. graminearum 12hr	ERR1201749 (ERR1201749_2)	27620906	3
		ERR1201750 (ERR1201750_2)	19449433
		ERR1201751 (ERR1201751_2)	32223388
	NIL38 Mock 24hr	ERX1273995 (ERR1201770_2)	25917089	3
		ERX1273996 (ERR1201771_2)	29732769
		ERX1273997 (ERR1201772_2)	24822761
	NIL38 F. graminearum 24hr	ERX1273977 (ERR1201752_2)	25747899	3
		ERX1273978 (ERR1201753_2)	32609188
		ERX1273979 (ERR1201754_2)	27776756
	NIL38 Mock 48hr	ERX1274004 (ERR1201779_2)	25760916	3
		ERX1274005 (ERR1201780_2)	38829518
		ERX1274006 (ERR1201781_2)	25218505
	NIL38 F. graminearum 48hr	ERX1273986 (ERR1201761_2)	22760086	3
		ERX1273987 (ERR1201762_2)	37353756
		ERX1273988 (ERR1201763_2)	26837655
	Note: All data retrieved from Array Express at EMBL-EBI
	a [27]; Bioproject PRJEB5314
	b [35]; NCBI Bioproject PRJNA253535
	c [30]; NCBI Bioproject PRJNA257938
	d [36]; NCBI Bioproject PRJEB12358
